# Supplementary material for: Communication and visiting policies in Italian intensive care units during the first COVID-19 pandemic wave and lockdown: a nationwide survey
Source: BMC Anesthesiol. 2022 Jun 17;22:187. doi: 10.1186/s12871-022-01726-1 (PMC9203262; doi:10.1186/s12871-022-01726-1)
Supplement: Supplementary file 1 — Additional file 1. This additional file contains three additional tables, 1 additional figure and the translated version of the survey. [file 12871_2022_1726_MOESM1_ESM.zip]

Archive with 12 entries (11 files):
- 20220306 Supplementary information/
- 20220306 Supplementary information/Additional file 10ú║Table S2. Primers used for cloning..docx
- 20220306 Supplementary information/Additional file 11ú║Table S3. Primers used for qRT¿CPCR and incubation..docx
- 20220306 Supplementary information/Additional file 1ú║Table S1. Quality inspection of transcriptome data..docx
- 20220306 Supplementary information/Additional file 2ú║Figure S1. Identification results of lncRNA..docx
- 20220306 Supplementary information/Additional file 3ú║Dataset S1. DE-lncRNA annotation..xlsx
- 20220306 Supplementary information/Additional file 4ú║Figure S2. GO enrichment analysis of DE-lncRNA trans-target genes..docx
- 20220306 Supplementary information/Additional file 5ú║Dataset S2. GO terms with significant differences among different developmental stages..xlsx
- 20220306 Supplementary information/Additional file 6ú║Dataset S3. DE-lncRNAs and their targets in the significantly enriched GO terms and KEGG pathways..xlsx
- 20220306 Supplementary information/Additional file 7ú║Figure S3. KEGG enrichment analysis of DE-lncRNA trans-target genes..docx
- 20220306 Supplementary information/Additional file 8ú║Dataset S4. KEGG pathways with significant differences among different developmental stages..xlsx
- 20220306 Supplementary information/Additional file 9ú║Dataset S5. DE-lncRNAs and their cis-target genes..xlsx
