# Supplementary material for: Communication and visiting policies in Italian intensive care units during the first COVID-19 pandemic wave and lockdown: a nationwide survey
Source: BMC Anesthesiol. 2022 Jun 17;22:187. doi: 10.1186/s12871-022-01726-1 (PMC9203262; doi:10.1186/s12871-022-01726-1)
Supplement: Supplementary file 1 — Additional file 1. This additional file contains three additional tables, 1 additional figure and the translated version of the survey. [file 12871_2022_1726_MOESM1_ESM.zip › 20220306 Supplementary information/Additional file 3ú║Dataset S1. DE-lncRNA annotation..xlsx]

## Sheet: Sheet1
DE-lncRNAs Statistics (OV vs. IE)							DE-lncRNAs Statistics (IE vs. IM)							DE-lncRNAs Statistics (IM vs. IL)							DE-lncRNAs Statistics (IL vs. TE)
ID	OV_FPKM	IE_FPKM	log2FoldChange	pvalue	padj		ID	IE_FPKM	IM_FPKM	log2FoldChange	pvalue	padj		ID	IM_FPKM	IL_FPKM	log2FoldChange	pvalue	padj		ID	IL_FPKM	TE_FPKM	log2FoldChange	pvalue	padj
LNC_010961	0	822.149	-17.824	2.39192e-09	1.27509e-05		LNC_009588	8.21287	0.0131633	9.15062	3.02189e-09	1.37943e-05		XR_002276649.1	14.0776	0.0826193	7.31349	2.15325e-07	0.000351711		XR_002273938.1	1026.53	0	17.6169	7.19223e-34	4.42003e-30
LNC_008101	1.74566	0	10.7395	7.72664e-07	0.00105613		XR_002274034.1	402.373	15.4752	4.64373	9.3478e-09	3.33436e-05		LNC_010790	0	1.14888	-10.9857	7.24865e-07	0.000887993		XR_002274373.1	392.189	0.539202	10.1946	3.1539e-28	6.46082e-25
XR_002274796.1	0	2.94608	-10.6898	1.01813e-06	0.0012622		LNC_010267	0.853219	0	10.8353	2.73333e-06	0.00214587		XR_002275701.1	7.18324	0	11.7057	1.10873e-06	0.00117182		XR_002276411.1	5720.85	5.22501	10.784	5.95485e-28	1.13573e-24
LNC_004177	3.37876	0	10.6625	1.22045e-06	0.00141434		LNC_009408	11.3364	0.196847	5.77639	7.37019e-06	0.00443081		LNC_009588	0.0131633	3.11052	-7.86663	1.29818e-06	0.00131679		XR_002274374.1	73.8018	0	15.3268	1.75602e-22	1.36796e-19
LNC_006975	1.70961	0	9.71881	1.66722e-05	0.010708		LNC_008285	1.80176	0	12.231	9.9153e-06	0.00552623		LNC_009408	0.196847	12.8413	-6.04574	4.7232e-06	0.00368971		XR_002273720.1	289.053	2.58651	7.5236	7.09288e-22	5.0949e-19
XR_002276088.1	0	2.46944	-11.8294	2.82195e-05	0.016149		LNC_003101	0.157089	15.455	-6.63749	1.23275e-05	0.00660853		LNC_008285	0	1.74248	-12.2466	1.55049e-05	0.00844188		XR_002274674.1	263.816	0.364386	10.1449	8.5437e-22	5.98167e-19
LNC_008100	0	1.42975	-9.66952	3.30422e-05	0.0177921		LNC_010790	0.591842	0	10.0116	1.40994e-05	0.00732418		LNC_005796	0.203566	0	9.42089	4.24243e-05	0.0163339		XR_002274089.1	870.153	0.54101	11.2428	9.66566e-22	6.60009e-19
LNC_002954	9.01957	0	13.2458	4.11981e-05	0.0203351		LNC_005938	1.65202	0	11.6208	3.84261e-05	0.0138918		LNC_006778	0.673508	0	9.3308	4.70856e-05	0.0175523		LNC_009032	52.506	0.086054	9.83818	1.70867e-19	7.44148e-17
XR_002276086.1	1.86768	0	11.5716	4.9204e-05	0.0236303		LNC_003871	1.87994	0.0111733	7.08395	3.95032e-05	0.0140908		LNC_008142	0	8.23765	-11.6533	4.96348e-05	0.0180771		XR_002276301.1	1455.51	11.8457	7.69927	8.98532e-18	3.22713e-15
LNC_006935	0	1.85913	-11.6771	5.12887e-05	0.0241955		LNC_000150	0	0.538382	-8.96088	7.39019e-05	0.0232595		LNC_002194	0	0.632721	-11.537	6.37618e-05	0.0216156		XR_002273970.1	134.633	1.08562	7.66372	5.02599e-16	1.46309e-13
LNC_005938	0	1.65202	-11.5527	5.41687e-05	0.0252315		XR_002274515.1	0	0.627295	-9.053	7.90987e-05	0.0240464		LNC_010126	0	1.03587	-11.6332	6.75967e-05	0.0224914		XR_002274726.1	75.4584	0.166691	9.29628	1.98274e-15	5.45599e-13
LNC_002246	0	0.735009	-8.83856	0.000115831	0.0428802		LNC_005494	0	0.97034	-11.0927	9.97055e-05	0.0273577		LNC_000848	0	1.7666	-9.48232	8.57687e-05	0.0266109		XR_002274657.1	49.3282	0	14.176	2.57806e-15	6.98984e-13
LNC_000150	0.46465	0	8.65292	0.000146464	0.0520513		LNC_004685	5.3e-05	0.603082	-8.00037	0.000129845	0.0321636		LNC_005938	0	1.37714	-11.4791	8.66339e-05	0.0266109		XR_002273792.1	742.312	34.9948	5.12498	6.10718e-15	1.54949e-12
XR_002276104.1	11.3243	0.002316	9.7545	0.000148356	0.0523745		LNC_006189	0.726991	0.0107417	5.97151	0.000155286	0.0360529		LNC_006936	1.78277	0	11.4536	8.68895e-05	0.0266109		XR_002274886.1	275.092	13.539	5.07144	3.1021e-13	6.12775e-11
LNC_008018	0.439239	0	9.67545	0.00023175	0.067216		LNC_002681	0	2.60297	-10.6899	0.000171434	0.0393673		XR_002276655.1	4.94287	46.4618	-3.26537	9.42007e-05	0.0282089		LNC_009410	0	10.8771	-13.3873	8.81802e-13	1.5991e-10
LNC_009888	0	4.96685	-13.4701	0.000267779	0.0739626		LNC_003953	3.78177	0	10.6511	0.000181165	0.0410215		LNC_006208	9.66667e-06	0.40594	-7.84309	0.000123309	0.0340006		XR_002274094.1	496.359	0.83168	9.92766	1.90895e-12	3.32024e-10
LNC_007264	0.339207	0	9.02361	0.00032775	0.0839985		XR_002276655.1	31.6029	4.94287	2.59516	0.00022748	0.0469936		LNC_003268	0	0.147363	-9.11855	0.000170326	0.0428604		LNC_006667	0	5.07953	-13.3368	2.06498e-12	3.54702e-10
XR_002274515.1	0.568532	0	8.80292	0.000459072	0.103258		XR_002276637.1	2.41498	0	9.60721	0.000274615	0.0532365		LNC_010947	0	1.6731	-10.1261	0.000197122	0.0462491		LNC_011194	211.397	2.37824	7.1478	3.55949e-12	5.92998e-10
LNC_009886	0	2.78465	-12.836	0.000468041	0.104395		LNC_003812	0.334066	0	10.278	0.00033836	0.0611621		LNC_010429	0.00141767	0.92568	-7.78944	0.000199386	0.0463246		XR_002274750.1	48.0702	0.858866	6.52385	4.49857e-12	7.3397e-10
LNC_005291	1.05983	0	9.90704	0.000555438	0.113667		LNC_004661	2.37889	0.002137	8.94795	0.000379168	0.0646096		LNC_004098	0	1.42146	-10.2294	0.000216636	0.0480826		XR_002275672.1	194.471	5.78662	5.79209	1.16547e-11	1.82096e-09
LNC_003953	0.00658333	3.78177	-8.64787	0.000612103	0.119088		LNC_005641	0.005229	1.21118	-7.61116	0.000413058	0.0680021		LNC_010420	0.0311987	3.06136	-6.35525	0.000224405	0.0491701		XR_002276805.1	16.754	0.034894	9.4402	1.36088e-11	2.09666e-09
LNC_006113	0	0.287325	-9.85303	0.000628014	0.121298		LNC_004527	0	0.332124	-8.22353	0.000420014	0.0687243		LNC_002093	3.33184	0	12.7018	0.000238406	0.0505752		LNC_005628	84.1668	4.32261	5.01007	4.34211e-11	6.14225e-09
LNC_010512	0	0.432868	-9.88778	0.000751044	0.133012		XR_002274159.1	0	0.322121	-8.21189	0.000426437	0.069351		LNC_008395	6.66667e-07	1.26208	-9.41331	0.000254046	0.0528711		LNC_009409	0	7.75894	-12.8981	7.31972e-11	1.0046e-08
LNC_007427	14.5822	0	12.2019	0.000791034	0.138035		XR_002275242.1	0.152165	4.52772	-4.87725	0.00045685	0.0721506		LNC_009490	0	1.29801	-10.6401	0.000272922	0.0545215		LNC_009031	13.3474	0	13.4814	7.55558e-11	1.02931e-08
LNC_001368	0	1.21594	-8.35931	0.00079235	0.138035		LNC_006113	0.287325	0	9.92179	0.000508987	0.0786865		LNC_009944	6.81409	0	13.4112	0.000302589	0.0578277		XR_002273961.1	75.9521	0.772567	7.29064	1.5689e-10	2.01336e-08
LNC_010736	2.54422	0.0499027	5.64291	0.0009569	0.151179		LNC_006973	0	1.06671	-9.88416	0.000533037	0.0810231		LNC_011172	0.0296973	10.9464	-8.24414	0.000303611	0.0578277		XR_002275355.1	30.0798	0.132561	8.37162	6.53636e-10	7.34809e-08
LNC_010267	0.0112587	0.853219	-6.024	0.000972584	0.151613		LNC_000848	1.16653	0	8.85853	0.000634768	0.0920517		LNC_000150	0.538382	4.1e-05	7.02399	0.000368604	0.0661066		XR_002274043.1	41.6047	0	12.8823	7.24325e-09	6.6994e-07
LNC_001555	0.574684	0	9.63975	0.000978371	0.151613		LNC_007920	0	0.532561	-10.0041	0.000676023	0.0944402		LNC_006641	0	1.04043	-10.3848	0.000370379	0.0661066		XR_002273709.1	45.7513	0.143959	8.59984	1.12741e-08	1.0048e-06
LNC_004408	0	2.39352	-10.9302	0.00101415	0.155153		XR_002275575.1	0.17573	4.2126	-4.60464	0.000754422	0.100279		LNC_007735	0.159469	0	8.20763	0.000426185	0.0715646		LNC_003938	5.44172	0	12.8616	2.67333e-08	2.16806e-06
LNC_007253	0.346945	0	8.27007	0.0010402	0.156602		LNC_004686	0.521622	0	9.5846	0.000843022	0.107395		LNC_009738	9.17548	0	13.0154	0.000432817	0.0722282		XR_002274301.1	113.994	7.08207	4.71263	3.45356e-08	2.70179e-06
LNC_009490	0.67434	0	9.61806	0.00115152	0.168816		LNC_004408	2.39352	0	10.972	0.000849506	0.107396		LNC_002486	0.00660133	0.729591	-6.62715	0.00046078	0.0754923		LNC_002631	10.8412	0.412924	5.42898	7.14751e-08	5.14082e-06
LNC_004358	0.743045	0	9.65418	0.00119177	0.171706		LNC_010429	0.622123	0.00141767	7.27528	0.000854721	0.107396		LNC_005458	0	1.0672	-9.66054	0.000462947	0.0756175		XR_002274419.1	195.696	27.802	3.53484	7.88446e-08	5.57911e-06
LNC_006676	0.219222	0	7.57312	0.00119641	0.17191		LNC_007264	0	0.648224	-10.091	0.000890259	0.109184		XR_002276505.1	0	1.1436	-8.37237	0.000501216	0.0780824		XR_002276486.1	17.5804	0.329039	6.41437	8.13502e-08	5.73182e-06
XR_002273773.1	7.54559	0.448462	4.10112	0.00144446	0.193942		LNC_010947	0.674604	0	8.88226	0.000913211	0.110797		LNC_006940	0.0128393	1.25899	-6.48412	0.000525647	0.0798124		LNC_004032	0	1.02305	-11.5664	1.64753e-07	1.08353e-05
LNC_007537	0.314944	0	7.67725	0.00152995	0.201379		LNC_002954	0	3.39622	-11.9881	0.000919166	0.111267		LNC_005983	3.96734	0.078895	5.7023	0.000555015	0.0824143		XR_002276655.1	46.4618	1.04778	6.24218	1.84068e-07	1.19493e-05
XR_002275994.1	0	0.303963	-7.40361	0.00166436	0.212766		LNC_005590	0.32753	0	9.63958	0.000939751	0.112992		LNC_008397	0.345346	0	8.05452	0.000575446	0.084003		XR_002276561.1	198.813	23.7229	3.75434	2.16628e-07	1.37563e-05
LNC_001596	0	2.49329	-11.3998	0.00176218	0.219385		LNC_005817	0.856811	0.051601	3.9302	0.000991949	0.116391		LNC_010128	0	1.80347	-10.2066	0.000576928	0.084003		XR_002275514.1	5.55287	75.5341	-3.07286	3.11731e-07	1.90307e-05
LNC_004690	0.390431	0	9.11618	0.0017723	0.219385		LNC_009315	0.0327467	3.51631	-6.7751	0.00129809	0.138632		LNC_010433	0.0246967	4.98319	-7.37864	0.000578181	0.084003		XR_002275191.1	86.8947	3.78458	5.24554	3.7613e-07	2.24178e-05
LNC_006190	0.238328	0	11.2797	0.00180359	0.220518		LNC_009214	2.68667	0	9.17018	0.00130516	0.138818		LNC_004527	0.332124	0	8.19124	0.000615758	0.0871145		XR_002275021.1	26.0535	2.4944	4.10035	4.18558e-07	2.46281e-05
LNC_003675	0.166768	1.4e-05	7.37396	0.00181106	0.220925		XR_002275994.1	0.303963	0	7.4638	0.00137456	0.142808		XR_002274159.1	0.322121	0	8.17957	0.000620874	0.0873795		XR_002274001.1	307.09	12.1047	5.45066	4.61258e-07	2.68549e-05
XR_002273650.1	0.438989	5.34262	-3.56307	0.00181651	0.221083		LNC_002804	0	0.195564	-9.08092	0.00147745	0.150287		XR_002275267.1	0	1.02932	-9.98593	0.000657728	0.0891367		LNC_010208	2.27625	0	12.7978	6.36513e-07	3.5778e-05
LNC_008529	0	0.989666	-9.84498	0.00189059	0.227478		LNC_004358	0	0.458736	-9.10771	0.0015603	0.156337		LNC_006175	0.002367	0.497445	-6.92089	0.000673055	0.0902463		LNC_002747	6.84798	0	11.988	7.23825e-07	4.02764e-05
LNC_008537	0.484424	0	8.83754	0.00210166	0.239392		LNC_003106	2.24339	0	11.371	0.0015735	0.157071		LNC_009328	0.75791	15.2549	-4.33114	0.000705525	0.092177		XR_002276419.1	9.36667	0	12.0305	1.13519e-06	5.91216e-05
LNC_006235	0.873728	0	9.65827	0.00225505	0.251755		LNC_010023	0.459323	0	9.07234	0.00162295	0.159251		LNC_009181	0	1.52981	-9.92272	0.000735861	0.0941632		LNC_000728	0	0.354433	-10.9072	1.81556e-06	8.99806e-05
LNC_010547	0	1.24797	-9.45988	0.00246533	0.264223		XR_002276105.1	7.01448	0.286281	4.50175	0.00175654	0.166638		LNC_002638	0.00297333	6.38535	-8.77508	0.000742446	0.0941632		LNC_004461	7.45434	0	12.6623	1.88642e-06	9.29097e-05
LNC_008539	0.889615	0.010703	6.28778	0.0028021	0.282456		LNC_002012	0.523204	0.00475733	6.52647	0.00182333	0.171153		LNC_009010	0	0.13489	-7.91105	0.000769505	0.0965105		XR_002274159.1	0	3.52363	-10.8735	1.98781e-06	9.69539e-05
XR_002275267.1	0	1.88862	-10.8536	0.00280714	0.282456		LNC_002955	16.4228	3.20703	2.2988	0.00183183	0.17135		LNC_009231	0.00525633	0.332333	-5.83472	0.000783056	0.097931		LNC_004031	0.0213283	1.37006	-5.34278	2.2961e-06	0.000109292
LNC_008020	1.5603	0.014238	6.69825	0.00280824	0.282456		LNC_005458	0.481756	0	8.48874	0.0018549	0.172303		LNC_007427	0	17.1518	-12.3658	0.000813955	0.100317		LNC_000544	5.32325	0	12.2236	2.63713e-06	0.000123241
XR_002275466.1	0.052205	1.33883	-4.55091	0.00291741	0.289989		LNC_010433	0.98888	0.0246967	5.15909	0.00186644	0.172775		LNC_009315	3.51631	0.0237813	7.15611	0.000863289	0.103637		XR_002274034.1	159.318	3.52313	6.28667	3.42766e-06	0.000153014
LNC_006001	0	1.1626	-8.50735	0.00302689	0.296613		LNC_010235	0	0.25805	-7.33014	0.00199962	0.181339		LNC_004101	0	0.873033	-9.68159	0.000871599	0.104269		XR_002276956.1	27.6793	0.0759025	8.30994	3.55412e-06	0.000157694
LNC_005783	0.007756	0.396903	-5.01733	0.00305411	0.297639		LNC_002680	0.0726227	6.49499	-6.53598	0.00202275	0.182516		LNC_008364	0	0.841774	-9.46443	0.000905531	0.105799		LNC_009817	0	3.81681	-10.5525	5.22216e-06	0.000217662
LNC_004843	0.690724	0	10.6659	0.00309611	0.299855		XR_002276806.1	14.8138	82.2154	-2.49171	0.00202284	0.182516		LNC_007348	0.245433	0	8.70327	0.000946024	0.108927		LNC_004872	7.07606	0.01111	9.65617	6.3543e-06	0.000256725
LNC_008866	0.247276	0	7.82497	0.00332329	0.311838		LNC_010547	1.24797	0	9.52719	0.00210581	0.189046		LNC_008531	8.16667e-05	1.51697	-8.64396	0.00095596	0.109634		XR_002273913.1	21.9162	0.0823915	8.29341	7.68085e-06	0.000300444
LNC_008418	0.923063	0	8.89716	0.00339864	0.313588		LNC_009215	0.591409	0	7.41493	0.00217577	0.193059		LNC_004690	0	0.499867	-9.57485	0.00106708	0.118593		LNC_008768	20.5421	2.84103	3.58737	8.29434e-06	0.00032014
LNC_004908	0	0.602309	-9.40349	0.00341501	0.314417		LNC_004721	1.032	0	10.9613	0.00227807	0.198839		XR_002275756.1	2.80994	0.0219243	6.67926	0.00108015	0.119758		XR_002276223.1	0	0.956806	-10.5491	9.08155e-06	0.000345937
LNC_007335	0	0.193257	-8.42727	0.00357822	0.321124		XR_002274925.1	0.438497	0	7.79878	0.00232219	0.201088		LNC_003953	0	1.64597	-9.52234	0.00109264	0.119758		LNC_010432	0	0.998454	-10.2982	1.08279e-05	0.000400863
LNC_010379	1.4949	0	8.78547	0.003593	0.321417		LNC_004158	1.38713	0.0406	4.94615	0.00234632	0.202158		LNC_010607	0.104271	0	8.15429	0.00109273	0.119758		LNC_003063	0.00313033	1.01264	-7.51277	1.17683e-05	0.000430491
LNC_002012	0.006745	0.523204	-6.07776	0.00359958	0.321417		XR_002275267.1	1.88862	0	10.8954	0.00245649	0.206876		LNC_006943	0	0.705414	-10.3511	0.00110881	0.120203		LNC_005990	0	2.15585	-10.2944	1.24414e-05	0.000450374
LNC_003939	0.960315	0	10.3631	0.00394456	0.341766		XR_002275653.1	0	1.02204	-8.77561	0.00246828	0.206999		LNC_006207	2e-06	0.130412	-6.50927	0.00113163	0.121538		XR_002276626.1	21.7711	0	11.3229	1.34069e-05	0.000481612
LNC_000100	0	0.12482	-8.3957	0.00414172	0.353177		LNC_004691	0.364282	0	9.0567	0.00253726	0.210801		LNC_009667	0.264746	8.24438	-4.94334	0.00118929	0.124176		LNC_003269	0.010705	1.01857	-5.81576	1.35578e-05	0.000485991
XR_002275431.1	2.3916	0.0406853	5.30716	0.00414738	0.353177		LNC_006001	1.1626	0	8.56302	0.00263501	0.216538		LNC_008399	0.00344667	0.459355	-6.78838	0.00122034	0.124551		LNC_000244	0	0.907274	-11.0976	1.48511e-05	0.000523526
LNC_004941	1.68289	0	10.276	0.00416737	0.354313		LNC_009486	0	2.16771	-10.844	0.00265961	0.216854		LNC_009544	0.329398	0	9.42139	0.00122333	0.124551		LNC_007694	0	0.600476	-10.1311	1.59072e-05	0.000554046
LNC_002746	2.39286	0	10.3206	0.0042574	0.35713		LNC_005455	0.506828	0	8.63203	0.00266848	0.216987		LNC_005897	0	0.163233	-9.85757	0.00123691	0.12556		LNC_001650	0	1.41338	-10.3659	1.61335e-05	0.000559813
LNC_004815	0.281779	0	8.32988	0.00427777	0.35713		LNC_009181	0.584663	0	8.56293	0.0027641	0.221066		LNC_006213	1.07855	0.00762033	6.95029	0.00125462	0.126879		XR_002274307.1	0	1.53227	-10.0925	1.75891e-05	0.000599786
XR_002274038.1	12.9629	0.82965	3.98283	0.00440984	0.359514		LNC_006282	4.48594	0.402914	3.41735	0.00285078	0.22431		XR_002274034.1	15.4752	159.318	-3.40308	0.00130383	0.12984		LNC_001479	2.61123	0	12.288	1.79858e-05	0.000610305
LNC_009635	0.387433	0	8.1494	0.00460561	0.367539		LNC_010605	0	0.432418	-8.57524	0.00286813	0.225146		LNC_004100	0	0.674147	-9.29833	0.00132371	0.130741		LNC_009674	4.05626	0	11.6096	2.03198e-05	0.000679907
LNC_009265	0	0.785103	-10.2146	0.00470987	0.373621		LNC_009487	0	2.00037	-10.7251	0.00292755	0.228336		LNC_008535	1.07959	0	9.99722	0.00133908	0.131954		XR_002274991.1	0	5.23455	-10.3905	2.14669e-05	0.000709281
LNC_000727	0.290859	0	7.39156	0.00472109	0.373955		LNC_008534	0	1.55993	-10.7034	0.0029744	0.230984		LNC_003312	8.61988	0.750261	3.61256	0.00142631	0.137533		LNC_007378	0	0.77022	-10.0038	2.35991e-05	0.000768533
LNC_008317	0.152125	0	8.25695	0.00478678	0.375256		LNC_004908	0.602309	0	9.44558	0.00297805	0.230984		XR_002273903.1	0.837371	0	9.3377	0.00146516	0.138797		LNC_008671	0	0.567995	-10.7272	2.36147e-05	0.000768533
LNC_006476	0.145746	0.000815	7.06512	0.0050307	0.383995		LNC_003949	0	0.173072	-10.6527	0.00299867	0.231679		LNC_005552	0	0.210071	-9.20265	0.00148035	0.139744		LNC_004622	3.78143	0.0471355	6.86819	2.47618e-05	0.000799053
LNC_008142	0	2.98977	-10.1233	0.00511228	0.386013		XR_002276104.1	0.002316	2.33404	-7.57523	0.00316102	0.237081		LNC_010102	0.186321	0	9.25371	0.00152274	0.142251		LNC_002315	0	1.58035	-9.96543	2.84634e-05	0.000892018
XR_002275967.1	7.84504	0.255679	4.93851	0.00520011	0.38962		LNC_004688	0.23565	0	8.46363	0.00316373	0.237081		LNC_009214	0	2.57655	-9.16103	0.00158258	0.146069		LNC_000226	0.065005	1.39147	-3.69225	3.21995e-05	0.000983898
XR_002275242.1	3.96892	0.152165	4.63006	0.00532764	0.390685		LNC_002746	0	2.71241	-10.6033	0.00320189	0.238603		XR_002276104.1	2.33404	0	9.44241	0.00164077	0.14931		LNC_006322	8.56305	0.581597	4.59016	3.26064e-05	0.00099419
XR_002275628.1	0.624427	0	8.19857	0.00533456	0.390685		LNC_004843	0	0.574243	-10.5031	0.00335425	0.246345		LNC_010077	0	0.33437	-9.10073	0.00168936	0.152428		LNC_008171	0	1.5664	-9.97637	3.41708e-05	0.00103109
LNC_005704	0.250104	0	6.72827	0.00542656	0.394057		LNC_007509	0	0.142584	-8.3475	0.00346914	0.24896		LNC_004814	0.447769	0	9.08845	0.00180417	0.160475		LNC_000729	0.00132	0.454697	-7.61133	3.48684e-05	0.00104757
LNC_001919	0	0.251693	-8.0205	0.00547612	0.394278		XR_002273773.1	0.448462	7.03762	-4.04596	0.00347581	0.24896		XR_002276102.1	3.12381	0	9.69924	0.00185943	0.163236		LNC_002401	3.65744	0.003022	8.9856	3.73745e-05	0.00111079
LNC_010626	0	0.146942	-8.10711	0.00551037	0.394821		LNC_008397	0.004557	0.345346	-5.43062	0.00350522	0.249329		LNC_001761	0.101224	0	9.13405	0.0018686	0.163513		XR_002276663.1	20.015	1.2096	4.769	5.35871e-05	0.00148865
LNC_000788	0.493055	0.004042	6.21764	0.0055304	0.395194		LNC_007464	0.160251	0	7.44605	0.00359762	0.252151		LNC_010525	0.0836673	1.53264	-4.16417	0.00188475	0.164654		LNC_008440	0.000389333	1.08414	-7.57612	5.51215e-05	0.00152018
LNC_002162	0.24992	0.000249	6.40516	0.00566076	0.399669		XR_002276503.1	0	0.30214	-8.27884	0.00366909	0.255607		LNC_007968	0	1.34937	-9.66936	0.00191216	0.165706		LNC_003442	0.477466	12.1341	-3.93218	6.23779e-05	0.00167238
LNC_003553	0	0.276673	-8.15528	0.00569529	0.399669		LNC_010628	0	0.165936	-8.37411	0.00372215	0.257517		LNC_005328	0.0319677	1.01054	-4.83006	0.00204456	0.173827		XR_002276776.1	0.290036	11.6525	-4.62982	6.81664e-05	0.00179976
LNC_003623	0.628799	0.00610433	6.25002	0.00569694	0.399669		LNC_010596	0	0.143547	-7.28367	0.00379861	0.259572		LNC_002628	0	0.222528	-8.86412	0.00221801	0.180963		LNC_010607	0	0.527681	-9.75619	6.84883e-05	0.00180557
LNC_003323	0	0.29801	-9.91728	0.00593761	0.407889		LNC_005946	0	0.167934	-8.55806	0.00380813	0.259647		LNC_005055	0	0.164149	-7.85539	0.00224472	0.182496		LNC_005914	0	0.620925	-10.1602	6.88975e-05	0.00181378
LNC_003622	0.308565	0.000386333	6.867	0.00611597	0.409072		LNC_000233	0	0.459672	-9.15605	0.00391528	0.264171		LNC_010050	0.003254	0.592707	-6.88699	0.00227496	0.184121		LNC_005686	4.10604	69.3391	-3.3822	7.22948e-05	0.00188437
LNC_006115	0.58651	0	9.84276	0.00616198	0.410604		LNC_006317	0	0.289402	-8.19395	0.00406163	0.270296		LNC_000157	0	0.870683	-9.52421	0.00228338	0.184526		XR_002273966.1	5.58734	114.693	-3.64189	7.91338e-05	0.0020301
LNC_001595	0.803974	0	9.7393	0.0063339	0.417335		LNC_004080	0.671194	0	10.2373	0.00411606	0.271902		LNC_007468	0.663573	0.009261	5.90279	0.00235394	0.186591		XR_002276297.1	74.7305	9.03775	3.78747	7.96798e-05	0.00203965
XR_002274159.1	0.111513	0	6.6265	0.00634128	0.417335		LNC_001463	0	0.325198	-8.21957	0.00432581	0.280559		LNC_006189	0.0107417	0.433733	-5.29013	0.00241824	0.189735		XR_002274581.1	50.7574	9.17315	3.17142	8.13526e-05	0.00207451
XR_002276569.1	0.384061	0	7.90507	0.00674837	0.427247		LNC_008142	2.98977	0	10.1934	0.00443016	0.283933		LNC_003220	0	0.427059	-9.17749	0.00244547	0.191592		LNC_010467	12.7543	0.123944	7.01971	8.71722e-05	0.00219159
XR_002274072.1	1.22535	0	8.19808	0.00681435	0.429385		LNC_009231	0.459529	0.00525633	6.27869	0.00445481	0.284114		LNC_004099	1.659	0.0440067	5.26247	0.00271802	0.204812		LNC_002698	4.71801	0	11.2475	8.78992e-05	0.00220886
LNC_008241	0	0.91164	-9.69647	0.00702627	0.436546		LNC_005083	0.220783	0	8.16368	0.0044813	0.284183		LNC_010235	0.25805	0	7.29789	0.00273159	0.204812		LNC_008596	0.0183963	5.63313	-6.93154	9.34063e-05	0.00232375
LNC_008401	0.189919	1.8e-05	7.1002	0.00765757	0.456159		LNC_010210	0.939434	0.0782957	3.51375	0.0046183	0.289686		XR_002276511.1	0.38402	0	8.66322	0.0028902	0.212535		LNC_006325	10.298	0.552455	4.96325	9.43871e-05	0.00234
LNC_010511	0	0.444507	-9.5687	0.00767994	0.456922		LNC_008396	0	0.311368	-8.518	0.0047959	0.297119		XR_002275653.1	1.02204	0	8.7433	0.00304828	0.218805		LNC_006466	0.934344	0	10.6965	9.54355e-05	0.00236176
LNC_002681	0.39673	0	7.86238	0.00769479	0.457295		LNC_005055	0.09041	0	6.93586	0.00483254	0.298225		LNC_006282	0.402914	3.97674	-3.31452	0.00315798	0.224283		LNC_010797	0	5.40899	-9.38308	9.98606e-05	0.00245371
XR_002275863.1	0	0.606198	-9.5528	0.00782648	0.46152		LNC_010685	0.0666217	1.73886	-4.74281	0.00490319	0.298702		XR_002276531.1	0	0.457984	-8.6006	0.00315972	0.224283		XR_002273644.1	0	2.23056	-9.38269	0.000106044	0.00257476
LNC_008403	0.145887	0	8.60813	0.00836112	0.4767		LNC_006207	0.124324	2e-06	6.41684	0.00491588	0.298891		LNC_010825	0	0.165148	-7.39571	0.00316231	0.224283		LNC_000228	0	2.14251	-9.55071	0.00010773	0.00260835
LNC_010596	0.189765	0	7.58713	0.00859764	0.482445		LNC_009167	0.337598	0	6.78401	0.00507178	0.304905		LNC_010721	0	0.230477	-8.50611	0.00332546	0.230397		LNC_008614	0.023296	1.46622	-5.18039	0.000115216	0.00275631
LNC_007949	0.109149	0	6.44165	0.00871498	0.48596		LNC_004719	0.312318	0	8.00928	0.00510643	0.305938		LNC_006295	0.394145	3.61567	-3.09256	0.00335525	0.231361		LNC_007180	0	1.98683	-9.34231	0.000115944	0.00277005
LNC_006655	0.240198	0	9.34118	0.00895578	0.493707		LNC_004095	0.278204	0	7.97758	0.00532863	0.312001		LNC_004156	0.00463833	0.368208	-5.33673	0.00342065	0.233688		LNC_002684	1.85856	0	10.4721	0.000116775	0.00278639
LNC_004160	0.583082	0	9.29481	0.00921314	0.500137		LNC_001294	0.781336	0	9.93302	0.00538575	0.314071		LNC_009055	0.255662	0.00490167	5.16789	0.00350447	0.237627		LNC_000183	0.121716	1.96942	-3.35012	0.000122024	0.00287836
LNC_007254	0	0.326544	-9.29574	0.00934246	0.502551		LNC_003856	0.00583733	0.630232	-6.61925	0.00561832	0.323931		LNC_009487	2.00037	0	10.6927	0.00366535	0.244122		XR_002273820.1	67.4023	4.60159	4.64871	0.000123168	0.00290137
LNC_008419	0.262873	0.0049	5.53861	0.00947814	0.506781		LNC_010546	0	1.44545	-9.91525	0.00565998	0.325369		LNC_008534	1.55993	0	10.6711	0.00372717	0.245602		LNC_008374	3.63519	0	10.9227	0.000123767	0.00291052
LNC_007920	0.103369	0	7.55387	0.00953909	0.507843		XR_002273837.1	0.0256273	0.904356	-5.23148	0.0056615	0.325369		LNC_003949	0.173072	0	10.6203	0.00383141	0.248101		XR_002275697.1	2.71346	80.8854	-4.15753	0.000125213	0.0029337
LNC_005014	0.09489	0	7.53244	0.00961287	0.510401		LNC_009169	0.436152	0.008599	5.15016	0.00571367	0.327853		LNC_001595	0	1.34472	-10.5279	0.00390768	0.25135		LNC_009667	8.24438	0	11.0526	0.000125255	0.0029337
LNC_001363	0	0.588448	-7.91269	0.00963301	0.510962		LNC_007644	0.0180457	0.689264	-5.32874	0.00572533	0.32798		LNC_002746	2.71241	0	10.5709	0.00404477	0.255233		LNC_010889	2.86605	64.2304	-3.76116	0.000128563	0.00299529
LNC_006581	0.599205	0	9.22586	0.00977277	0.515299		LNC_009241	0	0.964175	-8.64608	0.00576475	0.329533		LNC_009321	0.582805	0.0329307	4.10246	0.00412789	0.258723		LNC_001382	0.0655933	1.73143	-4.06168	0.000129694	0.00301656
LNC_008396	0.300219	0	8.38023	0.00993981	0.522041		LNC_002334	0.385114	0	7.28989	0.00601199	0.338143		LNC_007659	0.151446	0	8.397	0.00421689	0.261263		LNC_007599	0	2.84544	-9.47806	0.000132883	0.00307649
LNC_006888	0.184756	0	6.84912	0.0100385	0.525153		LNC_006840	0.469442	0	9.78387	0.00607794	0.338831		LNC_004843	0.574243	0	10.4708	0.00430886	0.264833		LNC_008619	0.884816	0	10.3177	0.000136995	0.00314929
LNC_004881	0.712405	0.024465	4.82183	0.0102887	0.534053		XR_002275266.1	0	0.210793	-8.37499	0.00623183	0.343746		LNC_001722	0	0.237774	-8.43472	0.00432712	0.264833		LNC_006808	0.002032	1.52555	-6.67853	0.000142712	0.00324965
LNC_004183	0	0.670468	-9.1691	0.0103725	0.535376		LNC_007705	0.005564	0.439331	-6.15416	0.006248	0.344283		LNC_004663	0.0653887	2.39868	-5.18643	0.00433347	0.264833		LNC_006401	0.00303533	1.44161	-7.58346	0.000143187	0.00325779
LNC_000134	0.039363	0	7.47251	0.0104239	0.535852		LNC_004689	0.17744	0	7.98575	0.00628077	0.345733		LNC_010628	0.165936	0	8.3418	0.00470454	0.277503		LNC_005997	0.871753	0	10.3652	0.000144562	0.00328028
LNC_010651	0	0.187998	-7.49942	0.0104572	0.537046		LNC_009483	0	0.245136	-7.82611	0.00629726	0.345929		LNC_004997	0	0.545256	-8.2482	0.00476408	0.280342		LNC_010627	0.404409	9.73963	-3.88336	0.000149106	0.00336203
LNC_002033	0.017074	0.351835	-3.94475	0.0106034	0.541789		LNC_010086	0	0.150729	-8.38279	0.00633208	0.346553		LNC_004721	0	0.58937	-10.2525	0.00479985	0.281525		LNC_006715	0	1.53007	-9.19042	0.000164833	0.00365803
LNC_010685	1.61993	0.0666217	4.58953	0.0107161	0.54457		XR_002275795.1	0.744823	0.00157267	5.13926	0.00633791	0.346553		LNC_002112	0	0.201764	-8.23557	0.00481582	0.282155		LNC_003905	0	0.397039	-10.2441	0.000169143	0.00374212
LNC_004687	0.120058	0	7.44143	0.0112308	0.559524		LNC_005070	0.0730837	2.55515	-5.05179	0.00659517	0.354648		LNC_004463	0.228491	4.4563	-4.2205	0.00486746	0.282973		LNC_001284	0.070195	1.6284	-3.82735	0.000185754	0.0040465
LNC_008501	0.394665	0	7.86807	0.0112518	0.560049		LNC_001393	6.8e-05	1.52526	-8.66344	0.00661932	0.355048		LNC_007947	0	0.109052	-7.07917	0.00487179	0.282973		LNC_010547	0.003519	2.30969	-7.82757	0.000188335	0.00409304
LNC_010171	0	0.298068	-7.52126	0.0113927	0.562856		LNC_006546	0.154691	0	6.81033	0.00682699	0.361662		LNC_008319	0	0.297116	-7.08958	0.00488507	0.283159		LNC_010433	4.98319	0	13.3145	0.000196543	0.00423378
LNC_004031	0.201242	0.0173153	3.55207	0.0119228	0.575186		LNC_009960	4.66667e-06	0.446053	-5.63922	0.00711426	0.371759		LNC_006368	0.223632	0	7.02002	0.00495361	0.285278		LNC_004652	0	0.591768	-9.08288	0.000196549	0.00423378
LNC_007566	0	0.988567	-8.95597	0.0119565	0.575771		LNC_009216	1.11614	0.0159667	5.71654	0.00711488	0.371759		LNC_004177	0	0.835581	-8.71734	0.00496748	0.285455		XR_002275588.1	0.573724	0	10.107	0.000196571	0.00423378
XR_002276535.1	0.920812	0.0339633	4.64433	0.0122093	0.582654		LNC_004160	0	0.667801	-9.59364	0.00725388	0.375828		LNC_003939	0	0.947887	-10.2741	0.00503283	0.287877		LNC_003936	0	0.988655	-11.4458	0.000201403	0.00431433
LNC_010879	3.54213	0.125137	4.83754	0.0122161	0.582654		LNC_002315	0.0929583	0	6.60712	0.00728543	0.37674		LNC_001367	0	1.97848	-8.15993	0.00505858	0.288537		LNC_000598	16.5345	3.03758	3.18732	0.000201633	0.00431758
LNC_005727	0.220571	0	7.34824	0.0122306	0.582654		LNC_010919	0	3.97341	-9.51177	0.00750746	0.381867		LNC_010698	0.0224457	0.873091	-5.2423	0.00507845	0.289059		XR_002274293.1	2.86647	0.033784	6.67539	0.000203229	0.00434502
LNC_004663	0.070494	2.39363	-4.88571	0.0122608	0.583572		LNC_008156	0.210308	0	7.78179	0.00768236	0.38726		LNC_008035	0	0.256306	-7.09684	0.00528848	0.2977		LNC_010644	0.0220437	6.51716	-7.13437	0.000204776	0.00435821
LNC_001470	0	0.181995	-6.28108	0.0124722	0.589454		XR_002275510.1	0.004549	0.622869	-5.05785	0.00786155	0.391528		XR_002274453.1	32.1995	5.51078	2.602	0.00529103	0.2977		LNC_002920	3.44489	55.4636	-3.31269	0.000206786	0.00438717
LNC_010793	0.444881	0	7.94356	0.0124838	0.589454		LNC_008537	0	0.199596	-7.67231	0.00786642	0.391528		LNC_011061	0	0.734144	-8.15573	0.005409	0.300349		XR_002274345.1	14.7394	0.255743	6.53602	0.000215638	0.00453588
LNC_011059	1.85498	0.00534867	7.90346	0.0125203	0.589607		LNC_006656	0.18582	0	9.44075	0.00801454	0.396028		LNC_002612	0	0.426216	-8.22853	0.00544104	0.301563		LNC_007609	0	0.599253	-9.03773	0.000217509	0.00456564
LNC_004895	0.271155	0	8.8198	0.0125589	0.590902		LNC_004663	2.39363	0.0653887	4.98356	0.00828746	0.403109		LNC_009884	0	0.438881	-10.0363	0.00557159	0.306702		LNC_011086	25.4917	2.36983	4.12549	0.000220781	0.00461517
LNC_010702	0.598541	0.003811	6.15784	0.012777	0.595458		XR_002274696.1	0	0.512429	-7.91489	0.00838542	0.404683		LNC_001473	0.23612	0.00477467	5.5491	0.0055762	0.306702		LNC_006249	0.0159247	1.57673	-5.66495	0.000226335	0.00469565
LNC_005641	0.586303	0.005229	6.49512	0.0127786	0.595458		LNC_009440	0.169512	3.90315	-4.58966	0.00838906	0.404683		LNC_002681	2.60297	0.0201653	6.80148	0.00566508	0.309622		LNC_000045	0.0228403	1.00959	-4.78534	0.000233709	0.0048215
XR_002276779.1	2.41692	0.0639553	5.11373	0.0130002	0.601052		LNC_010634	0.454983	0	9.34973	0.0085513	0.408515		LNC_010756	0.026303	0.745269	-4.68872	0.00575871	0.310864		LNC_009556	0.029833	1.64663	-4.98562	0.000239454	0.00490856
LNC_007265	0.313803	0	8.81148	0.0132606	0.607729		LNC_010026	0.508606	0	9.33714	0.00860693	0.410074		LNC_008396	0.311368	0	8.48572	0.00581544	0.312721		LNC_006712	0.0266593	2.64782	-5.89817	0.000245566	0.00500258
LNC_001293	0.0163693	0.696129	-5.25814	0.0135025	0.612614		LNC_003028	0.749603	0.015792	5.13798	0.00866252	0.41053		LNC_003871	0.0111733	0.604216	-5.54794	0.00599102	0.317443		LNC_003426	0	1.90183	-8.96512	0.000250225	0.00507142
LNC_004662	5.69848	0.694079	3.09803	0.0135031	0.612614		LNC_001363	0.588448	0	7.95645	0.00868638	0.410771		LNC_008331	0	0.0798973	-7.03497	0.00603683	0.318288		LNC_009944	0	2.65007	-11.2929	0.000253774	0.00512645
LNC_003929	0.054139	0.787987	-3.7931	0.0137036	0.614547		LNC_002140	0.0341073	0.48055	-3.7952	0.00910138	0.421619		LNC_010163	0.00912667	1.05033	-6.75219	0.00606085	0.318413		LNC_009679	0	1.44565	-8.92783	0.000265924	0.00531833
LNC_000576	0.00262233	0.443521	-6.81192	0.0139726	0.620052		LNC_004183	0.670468	0	9.2391	0.0091496	0.422048		LNC_006334	0	1.62399	-7.9867	0.00610262	0.319984		XR_002276132.1	7.51184	77.2888	-2.73214	0.000269126	0.00536217
LNC_009983	0	0.44121	-8.75708	0.0139909	0.620052		LNC_006198	0	0.328957	-6.5111	0.00919772	0.422787		LNC_011060	0	0.84771	-8.29701	0.00614292	0.321784		LNC_003496	0	0.560374	-8.91071	0.000274705	0.00544977
LNC_008060	0	0.379511	-8.74816	0.0140027	0.620052		LNC_003675	1.4e-05	0.165524	-7.42294	0.00962105	0.433052		XR_002276637.1	0	1.22027	-8.60281	0.00619741	0.323389		LNC_007740	0.0455553	1.05741	-3.83229	0.00028015	0.00553001
LNC_003719	0.449969	0.0231093	4.17067	0.014016	0.620052		LNC_000307	0	0.119582	-7.48087	0.00969593	0.434662		LNC_010110	0	0.278101	-7.23629	0.00633756	0.327941		LNC_005521	0.0309367	1.595	-4.97804	0.000284828	0.00560634
LNC_004284	1.19895	0	8.68311	0.0140876	0.622189		LNC_003221	0	0.111623	-7.49873	0.00972589	0.435103		LNC_009440	3.90315	0.132636	4.83418	0.00644633	0.331872		LNC_004909	0.003733	0.893109	-6.99162	0.00028783	0.00566141
LNC_006163	1.05399	0.0205047	5.19381	0.0144939	0.632426		LNC_001942	0	0.497045	-9.1354	0.00988745	0.439653		LNC_002698	0.169781	4.71801	-4.62896	0.00672989	0.338032		LNC_005478	0	0.856626	-9.01391	0.000290541	0.00569651
LNC_009484	0.533345	0	8.6733	0.01459	0.633953		LNC_006943	0.105081	0	7.52249	0.00989331	0.439653		LNC_003828	0.00415033	0.0820323	-4.09783	0.0067964	0.340084		LNC_004193	0	0.635284	-9.76195	0.000303934	0.0059026
LNC_009997	0.474005	0	8.59282	0.0149424	0.63781		LNC_009704	0.008095	0.478934	-5.61631	0.0100437	0.443757		LNC_010657	0	0.0650683	-6.66986	0.00680142	0.340084		LNC_000155	1.09143	22.7994	-3.67959	0.000312573	0.00600254
LNC_009272	0.229116	0.00888833	4.39667	0.0152333	0.640422		LNC_010027	0.496949	0	7.46072	0.0101277	0.44467		LNC_010765	0.256024	0	6.97956	0.00685539	0.340887		LNC_006351	0.00441433	1.32112	-7.14507	0.000313681	0.00602001
LNC_004409	0	0.478498	-8.60739	0.0153244	0.64092		LNC_009599	0.199397	0	9.11192	0.0102222	0.446846		LNC_004995	0.0309643	0.388372	-3.60913	0.00688798	0.34156		LNC_005453	0.00909567	0.723139	-5.3536	0.000320347	0.00612458
LNC_006375	0.294854	0	8.56142	0.0153513	0.64092		LNC_006401	0.12255	0.000829333	5.6004	0.0105822	0.45623		LNC_009241	0.964175	0	8.61374	0.00694805	0.342809		XR_002276654.1	33.0233	0.395564	7.16488	0.000329873	0.00625481
LNC_010829	0.349513	0	8.52668	0.0153533	0.64092		LNC_008440	0.09	0	7.44681	0.0105853	0.45623		LNC_010152	0.0947587	2.38287	-4.68	0.00696404	0.342809		LNC_004286	1.8225	0	9.86979	0.000331487	0.00627634
LNC_004164	0.028475	0.498329	-3.93716	0.015634	0.648067		LNC_003018	0.00608667	0.348279	-5.78533	0.0109244	0.465004		LNC_007062	0	0.209894	-6.62616	0.00696405	0.342809		LNC_005815	0.0408693	1.48824	-4.44866	0.000333	0.00629107
LNC_008512	0.396837	0	7.54745	0.0157287	0.649972		LNC_002591	0	0.0799277	-6.25099	0.0110756	0.46765		LNC_001219	0.317519	0	7.91661	0.00702237	0.344192		LNC_004451	0.0526887	1.27517	-3.87827	0.000333037	0.00629107
LNC_010735	0	0.485689	-8.55724	0.0159696	0.654349		LNC_005071	0	0.229465	-6.25155	0.0110799	0.46765		LNC_004339	0	0.798706	-7.91605	0.00709187	0.346593		XR_002275452.1	2.44402	0	10.0693	0.000344287	0.00646605
LNC_007203	0.338913	0	7.5932	0.0161491	0.658221		LNC_009484	0	0.345778	-8.20576	0.0111342	0.46765		LNC_008596	1.05166	0.0183963	5.29039	0.00709235	0.346593		LNC_006112	0	0.984212	-11.0451	0.000351509	0.00656824
LNC_007728	0	0.0265367	-6.20877	0.0161664	0.658221		LNC_005806	0	0.246953	-7.37866	0.0112144	0.469179		LNC_000757	0	0.0870753	-7.91943	0.00717882	0.347354		LNC_004163	0	0.857622	-8.90384	0.000351692	0.00656842
LNC_007137	0.00559033	0.668823	-6.47265	0.0165302	0.663049		LNC_001237	0.210794	0	7.38281	0.0112902	0.471339		LNC_003106	0	0.636021	-9.65391	0.00729151	0.350414		LNC_000623	0	0.335756	-9.51738	0.000365819	0.00678751
LNC_007358	0	0.893691	-8.4988	0.0166786	0.666493		XR_002273975.1	0.0776053	1.57111	-4.24648	0.0116227	0.476423		LNC_000755	0	0.048316	-6.77497	0.00730498	0.350626		LNC_008042	0.570394	0	10.0444	0.00036849	0.006821
LNC_002142	0.335368	0	8.44007	0.0167672	0.669368		LNC_007399	0	0.85904	-8.9293	0.0116326	0.476423		LNC_004464	0	2.79395	-9.61018	0.00751937	0.356786		LNC_004687	0.597332	0	9.81813	0.000398687	0.0072466
XR_002275892.1	5.97511	1.36859	2.12664	0.0167756	0.669368		LNC_011004	0.237049	3.39358	-3.80027	0.0116412	0.476423		XR_002276977.1	0	0.193447	-8.17559	0.00759703	0.358264		XR_002276606.1	115.98	25.6423	2.91889	0.000409429	0.00740534
LNC_000805	0	0.043474	-6.02549	0.0168385	0.670726		LNC_002628	0.089906	0	7.56951	0.0117048	0.478334		LNC_004524	0.004358	1.05017	-7.42628	0.00770101	0.36127		LNC_000958	0.124018	1.52813	-2.90729	0.000414436	0.00747144
XR_002276103.1	0.788912	0	7.76511	0.0170178	0.674991		LNC_001994	0	0.246003	-8.92178	0.0117203	0.478334		XR_002274623.1	0.103452	2.13037	-4.23818	0.00790955	0.367219		LNC_000099	0.213344	5.41847	-3.98841	0.000419114	0.00753616
LNC_006185	0.228665	0	6.2746	0.017186	0.677837		LNC_006641	0.15554	0	7.5402	0.011803	0.47916		LNC_008018	0.0218397	0.689216	-4.91618	0.00797083	0.368841		LNC_001885	0.004354	0.615658	-6.17494	0.000425079	0.007611
LNC_006112	0.0975747	0	8.38175	0.0173627	0.680437		LNC_007481	0.198965	0	7.93262	0.0120205	0.483575		LNC_003323	0.234268	0	9.5951	0.00800153	0.369498		LNC_002549	0	0.314258	-10.1459	0.000426677	0.00762998
LNC_006003	0.799751	0	8.39328	0.0175406	0.682151		LNC_003148	0	0.194195	-6.28348	0.0120675	0.484375		LNC_009483	0.245136	0	7.79381	0.00801466	0.369498		XR_002276473.1	2.27626	33.0306	-3.16414	0.000427492	0.00763607
LNC_007457	0.697277	0.01594	5.40295	0.0182574	0.700191		LNC_002112	0.110305	0	7.30969	0.0124737	0.495505		LNC_002680	6.49499	0.12296	5.80434	0.00804413	0.370277		LNC_001352	0.056549	0.933965	-3.33332	0.000432455	0.00769845
LNC_009889	0.00922033	1.68855	-7.33157	0.0183773	0.703226		XR_002276592.1	0.109409	1.64113	-3.89408	0.0125645	0.497603		LNC_004686	0	0.469168	-9.50484	0.00820305	0.373447		XR_002273770.1	0.0451557	5.42109	-5.8604	0.000446657	0.00790547
LNC_010417	0	0.195015	-8.37546	0.0183894	0.703226		LNC_009983	0.44121	0	8.82703	0.0126044	0.498446		LNC_008510	0.251931	0.005666	5.46006	0.00827811	0.375595		LNC_006391	0	0.604445	-8.64596	0.00045391	0.00800235
LNC_000463	0.201109	0	6.01457	0.0184421	0.703226		LNC_006200	0	0.245445	-6.57868	0.0126681	0.500226		LNC_006656	0	0.0856103	-8.3665	0.00830032	0.375796		XR_002275166.1	5.97564	0.11794	6.13233	0.000462714	0.0081305
LNC_007948	0.00146133	0.069155	-4.49798	0.0187387	0.710976		XR_002276505.1	0.52324	0	7.29952	0.0126787	0.500274		LNC_008439	0.00705433	0.318765	-5.00713	0.0083403	0.376515		LNC_000309	0.0116987	0.725409	-5.21468	0.000474713	0.00829754
XR_002274169.1	0	0.164616	-6.97932	0.0188189	0.711402		LNC_008060	0.379511	0	8.78995	0.0128228	0.504022		LNC_008099	0.00246267	0.101066	-5.1739	0.00838448	0.377561		XR_002274606.1	6.0887	0.097671	6.38617	0.000474809	0.00829754
LNC_009550	0.000184333	0.372776	-5.29672	0.0188857	0.713		LNC_002849	0.0715237	1.22788	-4.16996	0.0128699	0.504749		LNC_003640	0.00300267	0.0859077	-4.64163	0.00862168	0.384071		XR_002275509.1	9.97294	0	11.7848	0.000482806	0.00839221
LNC_004477	1.14069	0.0282317	4.53981	0.0191549	0.718081		LNC_003809	0.231148	1.6676	-2.90969	0.0129419	0.505443		LNC_010127	0.00790367	0.419242	-5.68634	0.008674	0.385157		LNC_007981	1.83542	21.8517	-2.88482	0.000484363	0.00841397
LNC_005913	0	0.364738	-6.95367	0.0193132	0.72249		LNC_009977	3.83166	0.119062	4.82207	0.0130135	0.50713		LNC_005534	0.0176763	0.402151	-4.25948	0.00870632	0.385289		LNC_000307	0	0.450512	-8.6235	0.000487942	0.00847084
XR_002274037.1	0.776949	0	7.03513	0.0193756	0.723275		XR_002274693.1	0.180271	2.40273	-3.72533	0.0131458	0.508948		LNC_009180	0.513049	0.006694	5.92366	0.00876914	0.385435		LNC_008857	0	0.664643	-9.30827	0.000497099	0.00859205
LNC_010195	4.10903	0.743318	2.49639	0.0194147	0.723275		LNC_007937	0	0.154088	-6.85688	0.0134521	0.516102		LNC_010919	3.97341	0	9.4794	0.00877384	0.385435		LNC_000071	1.75193	14.638	-2.40421	0.000497554	0.00859722
XR_002275653.1	0.762883	0	8.26921	0.0194156	0.723275		LNC_009795	0	0.296623	-8.75314	0.0136253	0.518582		LNC_001376	0	0.270444	-6.98534	0.00880776	0.386294		LNC_008024	0.0494977	1.35738	-4.068	0.000498681	0.00860984
LNC_004192	0.670568	0.023619	4.83477	0.0196456	0.726108		LNC_002783	0	0.417697	-7.23565	0.0136829	0.518981		LNC_006941	0	0.375545	-9.40508	0.00889624	0.387965		LNC_007909	0	4.11495	-9.21314	0.000499394	0.00861592
XR_002274794.1	0.00268467	0.0682773	-4.53506	0.0200382	0.73365		LNC_010657	0.0464767	0	6.15315	0.0139358	0.524357		LNC_009170	0	0.242865	-6.55741	0.00893373	0.388971		LNC_002746	0	1.29811	-8.809	0.000508424	0.00874951
LNC_009346	0.332223	0	8.15841	0.0206431	0.745223		LNC_001293	0.696129	0.0255307	4.54645	0.0139865	0.524977		LNC_008195	0.28786	0	7.87819	0.00905738	0.392137		LNC_004159	5.81298	0.142361	5.94708	0.000519683	0.00888796
LNC_009023	0.177857	0	6.10345	0.0208406	0.747658		LNC_004409	0.478498	0	8.64919	0.0141076	0.526747		LNC_004941	0	0.857383	-9.35738	0.00907977	0.392476		LNC_007884	0.78879	26.226	-4.31277	0.000534772	0.00908981
LNC_004742	0	0.187365	-5.91845	0.0210639	0.751588		XR_002275431.1	0.0406853	1.41854	-4.63457	0.014336	0.529728		LNC_009887	0	0.285131	-9.35149	0.00910996	0.392642		XR_002273597.1	23.9463	2.14237	4.2195	0.000537207	0.00912
LNC_006948	0	0.171868	-8.20481	0.0211481	0.753081		XR_002276502.1	3.2039	0.424539	2.8338	0.0144241	0.531685		LNC_002082	0.27476	0.0123867	4.50328	0.00916137	0.393479		LNC_002318	0.031246	1.24002	-4.56518	0.000542223	0.00919103
XR_002273902.1	0.500381	0.0335217	3.82688	0.0213263	0.757907		LNC_007348	0.00973467	0.245433	-4.64121	0.0145893	0.533442		XR_002275755.1	17.3463	2.30119	2.88384	0.00920269	0.394311		LNC_009328	15.2549	0.590508	5.36374	0.000558003	0.00940663
LNC_010503	0	0.276017	-8.19268	0.0213954	0.758799		XR_002276641.1	0	0.108516	-7.18624	0.014596	0.533442		LNC_009167	0	0.269147	-6.47841	0.00924223	0.39456		LNC_000627	0.00472633	1.17804	-7.31717	0.000561264	0.00945086
LNC_004538	0.171481	0	8.09339	0.0218481	0.767247		LNC_004662	0.694079	5.23812	-3.0107	0.0146126	0.533672		LNC_008072	0	0.399596	-7.08573	0.00924824	0.39456		LNC_008174	0	0.435395	-8.79009	0.000584595	0.00973621
LNC_006070	0	0.171267	-5.84542	0.0219188	0.768716		LNC_010735	0.485689	0	8.59904	0.0146993	0.533913		LNC_009960	0.446053	0.00493867	5.57435	0.00925889	0.39456		XR_002275789.1	4.8043	0.051774	6.98724	0.000588851	0.00978352
LNC_004940	0.962228	0.032186	4.49583	0.0221126	0.773985		LNC_007358	0.893691	0	8.56594	0.0147957	0.534167		LNC_002334	0	0.526603	-7.77627	0.00938775	0.398315		LNC_008059	0.0393427	2.30406	-5.00291	0.000591084	0.00980296
LNC_006766	0	0.330126	-7.20558	0.0222994	0.777622		XR_002275574.1	0.21421	2.54608	-3.60167	0.0148055	0.534167		LNC_000847	0.0849417	1.76403	-4.25502	0.00943065	0.398691		LNC_001402	0	0.437801	-8.5366	0.000608352	0.0100143
LNC_007104	0	0.548265	-6.82828	0.0223743	0.778063		LNC_002486	0.282451	0.00660133	5.19047	0.014977	0.53694		XR_002273581.1	0	0.279239	-7.62427	0.00956811	0.401042		LNC_000397	0.00149167	0.527625	-7.45797	0.000631652	0.0103149
LNC_001826	0	0.0217797	-6.02103	0.0227763	0.786372		LNC_006579	0.422571	0	8.59307	0.0150874	0.539491		XR_002276105.1	0.286281	3.20036	-3.49021	0.00957788	0.401078		XR_002274827.1	114.995	28.3921	2.76276	0.000632313	0.0103191
LNC_005760	0.002507	0.251261	-5.87791	0.0231624	0.792092		LNC_005398	0	0.132392	-7.05668	0.0151001	0.539491		XR_002275575.1	4.2126	0.384302	3.4476	0.0096393	0.40215		LNC_008350	5.10284	0.570844	3.87242	0.000650265	0.0105534
LNC_002463	0.334503	0	6.1819	0.023501	0.802042		LNC_007031	0.0252093	0.640733	-4.66245	0.0151229	0.539491		LNC_008537	0.199596	0	7.64009	0.00976403	0.403915		LNC_004178	1.55177	0	9.94827	0.000672753	0.0108137
LNC_010270	0.202065	0.00406	5.19372	0.0236617	0.804439		LNC_010635	0.264915	0	8.57174	0.0152768	0.542032		LNC_005628	38.1406	84.1668	-1.13142	0.00979966	0.404767		XR_002275061.1	33.8553	7.94925	2.80604	0.000674199	0.0108308
LNC_002077	0.0510397	0	7.00149	0.0239026	0.807871		LNC_007142	0	0.0756173	-6.14417	0.0153065	0.542445		LNC_002683	1.01025	0	9.31476	0.00987669	0.407013		LNC_003841	0.0548747	1.83638	-4.29405	0.000675538	0.010849
XR_002276722.1	1.39849	0.036981	4.95521	0.0239229	0.807871		LNC_010011	0.12913	0	5.98639	0.0154766	0.545969		LNC_007508	0.548587	0	7.76201	0.00993726	0.408127		XR_002275662.1	46.2612	3.59934	4.37575	0.000693338	0.0110674
LNC_002992	1.57283	0	7.99929	0.0241884	0.813505		LNC_009832	0.00904867	0.268039	-4.69354	0.0157706	0.552591		LNC_009728	0	0.0568717	-7.56261	0.0101402	0.412198		LNC_003499	0	0.613079	-9.44206	0.000705235	0.0111959
LNC_008530	0	0.285754	-8.03706	0.0243677	0.816097		LNC_010858	3.00018	0.0749777	5.21817	0.0158535	0.554506		LNC_011082	4.89681	0.34365	3.81205	0.010153	0.412411		LNC_002761	0.871975	0	9.79165	0.000705558	0.0111978
LNC_011066	0.112549	1.1568	-3.18284	0.024658	0.821031		LNC_010666	0.0362647	1.10618	-4.61494	0.0159987	0.558025		LNC_003856	0.630232	0.0126023	5.61703	0.0103044	0.416363		LNC_000817	0	1.62998	-8.54043	0.000712808	0.0112685
LNC_010838	0.0133017	0.473205	-5.00497	0.0247949	0.823897		XR_002276535.1	0.0339633	0.824307	-4.56168	0.0160565	0.558205		XR_002276654.1	5.82979	33.0233	-2.55163	0.0108376	0.429219		LNC_007555	0.696072	0	9.81203	0.000718213	0.0113272
LNC_008298	0.5595	0	7.99905	0.024898	0.824898		LNC_006063	0.189878	0	5.97801	0.0160618	0.558205		LNC_009678	0	0.0559857	-6.76861	0.0108942	0.430277		LNC_005887	0.0920973	1.37584	-3.19308	0.000732013	0.0115022
XR_002276641.1	0.210763	0	7.98243	0.0251939	0.828706		LNC_003986	1.19354	0.178237	2.66649	0.0160707	0.558205		LNC_011162	0	0.283975	-6.47818	0.0110223	0.433785		LNC_004450	0.0712253	1.65194	-3.80776	0.000758517	0.0118279
XR_002276389.1	0	0.148034	-6.70214	0.025415	0.834764		LNC_007254	0.326544	0.000486667	7.52565	0.016157	0.558205		LNC_010560	1.26498	0.0199753	6.0282	0.0110253	0.433785		LNC_003020	0.504375	17.3316	-4.40473	0.000769158	0.0119736
LNC_009225	0.0142033	0.314384	-4.25911	0.0256225	0.836427		LNC_004074	0.100392	0	8.47105	0.0161673	0.558205		XR_002274901.1	0.504039	0.0209037	4.37755	0.0110983	0.43459		LNC_009994	0	0.549498	-8.43311	0.000772556	0.012004
LNC_004954	0	0.227545	-7.96918	0.0257297	0.837875		LNC_005063	0.220128	0.0129553	3.90883	0.0161904	0.558205		LNC_003616	1.08759	0.01292	6.22547	0.011205	0.435766		LNC_001826	0.00561033	1.0369	-6.57495	0.000803005	0.0123667
LNC_007164	0.070517	0	5.75513	0.0258201	0.83789		LNC_009168	0.179783	0	6.00678	0.0163265	0.560326		XR_002274274.1	67.5815	22.5676	1.61436	0.0112463	0.436442		LNC_008001	0.00664067	0.614912	-5.88259	0.000817106	0.01254
LNC_007629	0.181586	0	5.65652	0.0262824	0.846053		LNC_004524	0.964568	0.004358	7.46203	0.0164565	0.562411		LNC_009169	0.008599	0.35731	-4.89706	0.0113482	0.438061		LNC_007588	0	1.06464	-9.1823	0.000824137	0.0126164
LNC_008952	1.10971	0.121662	3.1314	0.0268442	0.851792		LNC_009010	0.074906	0	7.07212	0.0164977	0.563212		LNC_004338	0.0628813	5.02597	-6.19193	0.0114679	0.439594		LNC_004942	4.5113	0	12.0252	0.000832598	0.0126955
LNC_008440	3.03333e-05	0.09	-5.52974	0.026893	0.852056		LNC_008364	0.231839	0	7.59264	0.0165481	0.563426		LNC_007501	0.0213977	0.579114	-4.76116	0.0116166	0.443017		LNC_002420	0.010126	0.73066	-5.26271	0.000841692	0.0127896
LNC_011209	0	0.511074	-6.68616	0.0269005	0.852056		LNC_005993	0.259496	0.0239513	3.30866	0.0166855	0.565273		LNC_001942	0.497045	0	9.10305	0.0116668	0.444428		LNC_002537	0	0.350599	-8.52174	0.000861786	0.0130198
LNC_001731	0.1738	0.00297667	4.79197	0.0273075	0.860279		LNC_000967	0	0.381336	-7.48388	0.0168436	0.56667		LNC_010992	0.497549	4.7809	-3.24549	0.0117895	0.44689		LNC_000326	0	0.677903	-8.63467	0.000862856	0.0130324
LNC_008940	0.197153	0	5.68031	0.0273699	0.860279		LNC_008684	0	0.209448	-5.95693	0.0169115	0.567303		LNC_006942	0.00210767	0.329448	-6.5365	0.0119061	0.450419		LNC_004110	0.003097	0.384873	-6.16038	0.000865601	0.0130667
LNC_008879	0.153258	0	5.67217	0.027639	0.865676		XR_002274169.1	0.164616	0	7.04765	0.0172104	0.570887		XR_002276502.1	0.424539	3.22952	-2.92682	0.0121867	0.455225		LNC_004368	0.0329927	0.992386	-4.16421	0.000875076	0.0131774
LNC_007894	0	0.891342	-7.8629	0.0278751	0.870512		LNC_006972	1.9831	0.136234	3.7819	0.0174201	0.575346		LNC_004158	0.0406	2.1343	-5.58611	0.012223	0.456265		LNC_009524	0.342595	0	9.48523	0.000887131	0.0133262
XR_002275266.1	0.148579	0	7.79937	0.0278936	0.870581		LNC_001596	2.49329	0.0139783	7.3288	0.0174399	0.575395		LNC_002288	0	0.208274	-7.71257	0.01237	0.458874		LNC_000998	4.30991	0.059667	6.47966	0.00089762	0.0134546
LNC_005805	0.349383	0	7.84206	0.0280464	0.873604		LNC_001555	0	0.0857507	-7.06505	0.0174476	0.575395		LNC_000307	0.119582	0	7.44859	0.0123866	0.458874		LNC_011012	3.60231	0	9.79342	0.000925596	0.0137768
LNC_001996	0.494908	0.049987	3.22781	0.028056	0.873604		LNC_007137	0.668823	0.007077	6.35507	0.0176453	0.57868		LNC_008101	0.00331033	0.549116	-6.56017	0.0125934	0.463262		XR_002273588.1	0	2.35061	-8.23588	0.000941019	0.0139688
LNC_004789	0.539906	0	7.78297	0.0281911	0.875707		LNC_002468	0	0.243298	-5.87299	0.0178153	0.581558		LNC_007077	0.438251	0	7.55328	0.0127107	0.465759		XR_002274550.1	11.5376	1.01907	4.19385	0.000959005	0.0141596
LNC_010261	1.23207	0	7.79848	0.0284186	0.877717		XR_002273581.1	0.189678	0	7.01347	0.0179377	0.58258		LNC_001614	0.0186253	0.293042	-3.71038	0.0127281	0.466015		XR_002275620.1	26.0418	319.438	-2.92624	0.000961111	0.0141682
LNC_009306	0.515563	0	7.78041	0.0286684	0.881033		LNC_000230	0	0.0667543	-6.04531	0.0179853	0.58327		LNC_008097	0.00233667	0.116706	-5.54582	0.0128133	0.468565		LNC_000754	0.0955497	1.41814	-3.22055	0.000971759	0.0142985
LNC_002638	0.980502	0	7.78041	0.0286747	0.881033		LNC_009703	0	0.173425	-8.36985	0.0180944	0.58498		LNC_006039	0	0.0435297	-6.41535	0.0128361	0.469079		LNC_003937	0.0349473	1.36754	-4.54256	0.000977827	0.0143725
LNC_007418	0.234824	0	7.82351	0.0287586	0.882591		LNC_007594	0.124911	0	5.96999	0.018257	0.588814		LNC_000601	0.00261333	0.101503	-4.80492	0.0129311	0.470919		LNC_003859	0	0.48043	-8.38997	0.000979661	0.0143956
LNC_003376	0.193538	0	6.61845	0.0288874	0.885018		LNC_001852	0	0.41853	-7.08161	0.0186469	0.594566		LNC_006226	0.245647	0	6.47084	0.0130144	0.471796		LNC_005816	0.0515117	1.98424	-4.47275	0.000991482	0.014523
LNC_000881	0	0.257499	-6.70538	0.0291728	0.889129		LNC_010503	0.276017	0	8.25977	0.0188192	0.595281		LNC_009484	0.345778	0	8.17345	0.013224	0.47439		LNC_000127	0.0710877	2.43457	-4.36013	0.00099991	0.0146039
LNC_001450	0.299633	0	5.98436	0.02957	0.893835		LNC_009225	0.314384	0.012566	4.3722	0.019261	0.605145		LNC_008470	0.16837	0	7.38613	0.0132242	0.47439		XR_002274155.1	13.2393	2.92049	2.94197	0.00100511	0.0146682
LNC_009762	0	0.022845	-5.50152	0.0296518	0.894556		LNC_010468	0.169419	0	5.90899	0.0194237	0.605395		LNC_008405	0.949102	5.08456	-2.44029	0.0132772	0.47439		LNC_007291	0.00382533	0.428679	-5.93231	0.00101136	0.0147284
LNC_010845	0	0.0595533	-5.50803	0.0298741	0.898555		LNC_003828	0.0494443	0.00415033	3.33393	0.0195161	0.606763		LNC_005096	0	0.323015	-8.85639	0.0132928	0.47439		LNC_003750	0.004796	0.707898	-6.29864	0.00101165	0.0147287
LNC_000768	0.204845	0	7.72481	0.0299514	0.898555		LNC_006235	0	0.291216	-8.21675	0.0198306	0.612255		LNC_003024	0	0.23955	-6.61861	0.0133917	0.47439		LNC_000950	0.00374467	0.84972	-6.58264	0.00101214	0.0147319
LNC_007819	0.007277	0.122535	-3.80287	0.0301578	0.902667		LNC_010462	0.242057	0.00519467	5.06929	0.0202871	0.620972		LNC_007959	0.0418587	3.56426	-6.20614	0.0135866	0.477233		LNC_008664	0.0251303	4.91533	-6.58586	0.00102764	0.0148871
LNC_007632	0.0456603	0.001033	4.50735	0.0302379	0.903405		LNC_011031	2.41061	0.155012	3.84718	0.0203837	0.621971		LNC_001994	0.246003	0	8.88943	0.0135993	0.477233		LNC_004737	0.00235733	0.467532	-6.24732	0.0010337	0.0149592
LNC_010766	0.287407	0	6.58417	0.0303663	0.904843		LNC_006940	0.216305	0.0128393	3.8366	0.0204509	0.623136		LNC_005590	0	0.177719	-8.80106	0.0139121	0.483177		LNC_007474	0	1.80711	-8.1805	0.00105959	0.0152421
LNC_000851	0.137397	0	5.65828	0.0304164	0.905011		LNC_006766	0.330126	0	7.24899	0.0205161	0.62441		XR_002275428.1	11.8987	1.55476	2.91074	0.0140137	0.485175		LNC_009726	0	1.07561	-10.1747	0.00109275	0.0155813
XR_002276977.1	0	0.0746913	-6.78914	0.0309354	0.911706		LNC_001826	0.0217797	0	6.08058	0.0205548	0.624992		LNC_007792	0	0.0558393	-6.28781	0.0141141	0.486742		LNC_007949	0	0.580438	-8.1381	0.00110148	0.0156937
LNC_007410	0	0.0264197	-5.66095	0.030938	0.911706		LNC_008001	0.022276	0.000758333	4.55604	0.0205621	0.624992		LNC_002314	0.0183373	0.319249	-4.04319	0.0141676	0.487652		XR_002276502.1	3.22952	0.061371	6.43661	0.00111008	0.0157837
XR_002276299.1	1.06935	0.0395883	4.57495	0.0309822	0.911706		XR_002273690.1	0.0169023	0.260679	-3.88833	0.0207099	0.627063		XR_002276905.1	0	0.0756463	-6.23554	0.014266	0.489789		LNC_005165	0	3.84143	-10.1498	0.00112196	0.015924
LNC_011172	1.33141	0	7.68652	0.0310202	0.911706		LNC_010165	0.556846	0.0312533	4.07566	0.0207348	0.627063		LNC_008426	0.329163	0	7.71562	0.0143015	0.490695		LNC_001481	0	1.1671	-10.1498	0.00112283	0.0159322
LNC_003511	0.301896	0.0168357	4.0766	0.0314437	0.916457		LNC_010942	0.0246067	0.757619	-4.74982	0.0209763	0.629553		LNC_010687	0	0.0517983	-6.50853	0.0143131	0.490779		LNC_000543	1.42984	0	10.2698	0.00114308	0.0161244
XR_002276531.1	0	0.259033	-7.70604	0.0316292	0.918561		LNC_010249	0.689314	0.0203873	4.81584	0.0210352	0.629553		LNC_010622	0.316623	3.35055	-3.41499	0.0143689	0.491755		LNC_001825	0.0528653	1.72273	-4.32143	0.00116997	0.0164075
LNC_004689	0.00313533	0.17744	-5.2888	0.0316769	0.918561		LNC_004098	0.203371	0	7.47059	0.0212916	0.633482		LNC_006566	0.00647767	0.336339	-4.97759	0.0148168	0.502309		LNC_003344	0	0.380772	-8.2025	0.00117456	0.0164546
LNC_010026	0.00367433	0.508606	-6.5122	0.0318797	0.919685		LNC_003750	0	0.00948233	-5.73568	0.0213683	0.633765		LNC_009215	0	0.542287	-7.33864	0.0148171	0.502309		LNC_010787	0	0.457668	-8.12722	0.0011859	0.016572
LNC_009264	0.00876533	0.224276	-4.58567	0.0321288	0.920856		LNC_002874	0.273474	0.0107203	4.52762	0.0214631	0.636224		LNC_003207	0.19466	0.00910633	4.37708	0.015001	0.506315		LNC_001797	0	0.377699	-8.6819	0.00118956	0.0166148
LNC_010573	0.72815	0	7.66587	0.0323221	0.924812		LNC_010077	0.169315	0	8.13622	0.0215734	0.637642		LNC_010267	0	0.095958	-7.80099	0.0150372	0.506877		LNC_002194	0.632721	0	11.5586	0.00121243	0.0168123
LNC_008735	0.604931	0.0501467	3.46966	0.0329532	0.934398		LNC_007061	0.173688	0	6.1758	0.0216002	0.637642		LNC_006200	0.245445	0	6.54674	0.0152052	0.508746		LNC_010194	0.173454	2.68182	-3.26423	0.00121645	0.0168415
LNC_005065	0.172023	0	7.58907	0.0329814	0.934701		XR_002273902.1	0.0335217	0.857841	-4.63495	0.0216282	0.637642		LNC_000175	0.000256333	0.0434427	-6.12441	0.0152905	0.51065		XR_002273939.1	23.5903	0.913373	5.40233	0.0012289	0.0169713
LNC_000964	0.281045	0.008958	4.80482	0.0330573	0.935352		LNC_003929	0.787987	0.0892243	3.04252	0.0217369	0.639203		LNC_008166	0.00330367	0.117357	-4.90147	0.0154439	0.513176		LNC_002918	0.056931	2.90746	-4.82439	0.00123011	0.0169839
LNC_004811	0.00197533	0.0267253	-3.59296	0.0330695	0.935352		LNC_008531	0.56904	8.16667e-05	7.08644	0.0217685	0.639255		LNC_006022	0.408937	0	7.42956	0.0154723	0.513176		LNC_007980	0.09897	2.58812	-3.9987	0.00123253	0.0170045
LNC_010025	0	0.188797	-7.64819	0.0333365	0.938542		LNC_002780	0	0.300639	-8.10527	0.0218154	0.639714		XR_002274584.1	2.42719	0.225882	3.43747	0.0157418	0.518652		LNC_001398	0	0.419233	-8.68976	0.00125658	0.0172472
LNC_004102	0.173106	0.00255767	5.53231	0.0334184	0.939594		LNC_008530	0.285754	0	8.10687	0.0220742	0.645045		LNC_011031	0.155012	2.69198	-4.0889	0.0157532	0.518709		LNC_006701	0.11799	3.30033	-4.10348	0.00128393	0.0175084
LNC_004101	0	0.24229	-7.63458	0.0335841	0.943753		LNC_010145	0.208931	1.67829	-3.03905	0.0222944	0.649353		LNC_005455	0	0.190405	-7.26939	0.0158459	0.519314		LNC_009088	0.0697103	5.07215	-5.46833	0.00129093	0.0175736
LNC_005691	0.193516	0	5.47506	0.0336566	0.944796		LNC_009328	6.42407	0.75791	3.01858	0.0224021	0.650859		LNC_003093	0.0137143	0.248855	-4.05473	0.0160255	0.524155		LNC_010126	1.03587	0	11.6403	0.00129791	0.0176512
LNC_006703	0	0.11863	-6.49246	0.0338355	0.947101		LNC_004664	0.0412883	0	6.41257	0.0225222	0.652437		LNC_001997	0.007948	0.272091	-4.67268	0.0160501	0.524321		LNC_009216	0.374936	17.9183	-4.71979	0.00129849	0.0176548
LNC_010128	0	0.194333	-6.84735	0.0338461	0.947101		LNC_004954	0.227545	0	8.03622	0.0225906	0.653356		XR_002274800.1	1.06884	10.3216	-3.25084	0.0161289	0.525622		LNC_006376	0.002155	0.572234	-6.77858	0.00129934	0.0176576
LNC_000002	0	0.016744	-5.41326	0.0340286	0.949735		LNC_004997	0.25468	0	7.06714	0.0228098	0.656504		XR_002277014.1	0.006869	0.282441	-4.71367	0.0162192	0.527926		LNC_004944	25.4255	10.0605	2.07324	0.00131029	0.0177584
LNC_008424	0	0.07914	-5.51092	0.0342493	0.952431		LNC_002975	0.377919	0.00407533	5.64175	0.0229195	0.657186		LNC_006761	0.365103	0	8.6733	0.016273	0.528401		XR_002274950.1	4.46302	0.119313	5.7413	0.00132225	0.0178942
LNC_010199	0	0.282284	-7.61092	0.0342831	0.952431		LNC_001680	0	0.137483	-6.97171	0.0229984	0.658391		LNC_007265	0	0.289287	-8.64484	0.0166349	0.53724		XR_002275020.1	3.5698	0.102771	5.66317	0.00133953	0.0180784
LNC_010787	0.199249	0	7.56513	0.0344004	0.954167		LNC_000421	2.22051	0.084055	4.51419	0.023046	0.659164		LNC_004881	0.00557233	0.240423	-5.13828	0.0170202	0.544142		LNC_008628	0.43227	0	9.19421	0.00135297	0.0182075
LNC_006791	0.313266	0.024963	3.6543	0.0346184	0.955888		LNC_000175	0.0469257	0.000256333	6.06773	0.0233392	0.663113		LNC_003698	0	0.227668	-7.28578	0.0172036	0.54747		XR_002274289.1	0.537197	8.1688	-3.24722	0.00135421	0.0182117
LNC_000227	0	0.0290663	-5.41914	0.03465	0.955888		LNC_003047	0.00724367	0.22279	-4.50869	0.0233617	0.663113		LNC_005874	0.040004	0.784948	-3.98684	0.0172567	0.547482		LNC_002917	0.935125	13.1616	-3.1133	0.00135966	0.018261
LNC_004756	0.125788	0.004322	4.52905	0.0348084	0.95796		LNC_004746	0	0.0927783	-7.37653	0.0237274	0.667123		LNC_004364	0.484305	0.0199173	4.51274	0.0173376	0.5494		XR_002276189.1	1.09562	0	9.35444	0.00136096	0.0182662
LNC_000571	0.547951	0.0249747	4.21151	0.0350952	0.96287		LNC_003235	1.56968	0.0544083	4.66323	0.0240127	0.671616		LNC_005292	0	0.0937857	-8.51233	0.0174743	0.55114		LNC_007739	0.00460833	0.778666	-6.50669	0.00137816	0.0184388
LNC_004773	1.30361	0	7.58009	0.0353356	0.965984		LNC_008512	0	0.120536	-5.96651	0.0241011	0.673383		LNC_007691	0	0.153797	-7.22032	0.0176105	0.553494		XR_002275428.1	1.55476	0	9.59378	0.00142223	0.0188894
LNC_004351	0.326737	0.0139787	4.40867	0.0353804	0.966439		LNC_010227	0	0.160575	-6.85784	0.0242077	0.673547		LNC_007213	0	0.204878	-7.48994	0.0179463	0.558833		LNC_001760	0.0366253	0.938189	-3.90908	0.00143843	0.0190334
LNC_010115	0.262813	0	5.49707	0.0353885	0.966439		LNC_002086	0.22952	0	7.06453	0.02442	0.67672		LNC_000576	0.00541733	0.210433	-4.5946	0.018057	0.560744		LNC_000951	0.0116733	0.895366	-5.3618	0.00144197	0.0190637
LNC_003174	0.213877	0	6.45804	0.0358678	0.973083		XR_002274920.1	1.82518	8.51964	-2.29477	0.0245335	0.677874		LNC_010299	0.779156	4.10511	-2.40779	0.0181972	0.563106		LNC_007693	0.0671693	1.7975	-3.99427	0.0014421	0.0190637
LNC_006056	0.347446	0	7.52229	0.0362357	0.979333		XR_002275993.1	0	0.204716	-6.96982	0.024603	0.678572		XR_002274841.1	1.8915	0.240139	3.00689	0.0182694	0.564007		LNC_005657	0.163374	5.31464	-4.24297	0.00145549	0.0191812
LNC_003221	0.121686	0	7.52229	0.0362522	0.979333		LNC_006453	0.249465	0.0100467	4.46853	0.0246807	0.678949		LNC_004023	0.195627	0	5.95607	0.0185162	0.568371		LNC_002026	0	0.631316	-8.00687	0.00145771	0.0191875
LNC_000385	0	0.0333547	-5.42503	0.0363625	0.979333		LNC_001300	0	0.269105	-6.89828	0.0249438	0.683157		LNC_000112	0.249336	0	6.11252	0.0186579	0.57142		LNC_011080	54.1009	10.9324	3.0209	0.00146028	0.019205
LNC_003936	0.0393983	0	7.47118	0.0369261	0.98815		LNC_002415	0	0.22139	-7.96415	0.0250195	0.684121		LNC_008992	0.357822	3.51813	-3.17962	0.0187639	0.574339		LNC_002097	0.0361547	0.790771	-3.74792	0.0014613	0.0192119
LNC_000570	0.304344	0.000335333	4.87554	0.0372188	0.991533		LNC_008241	0.91164	0.010074	6.25116	0.0250838	0.684424		LNC_000233	0.459672	0.00526567	6.34459	0.018879	0.57687		LNC_007525	0.0221693	4.23938	-6.40353	0.00147283	0.0193038
LNC_003614	0.476069	0.021856	4.37597	0.0376473	0.998458		LNC_009645	0	0.244371	-6.98354	0.0252773	0.688498		XR_002273837.1	0.904356	0.0565487	4.05671	0.0189117	0.577225		LNC_003312	0.750261	0	9.60762	0.00148363	0.0193857
LNC_002679	0.190436	1.8355	-3.28241	0.0378144	1		LNC_011059	0.00534867	0.868401	-6.8709	0.0253264	0.688912		LNC_009758	0	0.338674	-7.12859	0.0189365	0.577329		XR_002276610.1	26.7902	2.04295	4.42406	0.00148773	0.019428
XR_002276167.1	0.884377	0.0220883	5.0859	0.0379669	1		LNC_008069	0.120621	0	5.76458	0.025454	0.691627		LNC_003029	1.22971	0.046073	4.62582	0.0190015	0.578981		LNC_001384	0.0447873	1.10789	-3.89009	0.00149017	0.0194481
LNC_010158	0.513859	0.0531383	3.25713	0.0382457	1		LNC_007894	0.891342	0	7.90469	0.0257017	0.696641		LNC_008120	0	0.379847	-6.64319	0.0190742	0.579886		LNC_000134	0.00969333	0.831498	-5.56573	0.001495	0.0194928
LNC_000136	0	0.044494	-7.48347	0.038432	1		LNC_008298	0	0.480683	-7.90581	0.0257797	0.696837		LNC_009491	0.179561	2.4663	-3.79105	0.0191016	0.580124		LNC_003524	0.0313477	0.771513	-3.86708	0.00151202	0.0196612
LNC_010313	0.0515677	0	6.32881	0.0384774	1		XR_002276696.1	0.238592	0	6.67747	0.0258975	0.698762		LNC_005462	0.0221173	0.876375	-5.03501	0.019279	0.582878		XR_002275857.1	3.0977	0.26418	4.18803	0.00151755	0.0197084
LNC_010553	0.040521	0.736198	-4.0963	0.0386669	1		LNC_004477	0.0282317	0.761656	-4.03202	0.0260811	0.70029		LNC_001481	0.0515553	0	6.46742	0.019363	0.583728		XR_002273801.1	3.58927	0.129115	5.48697	0.00153195	0.0198355
LNC_010118	0.6831	0.092117	2.91503	0.0390512	1		LNC_004551	0	0.288117	-6.67983	0.0261749	0.700859		LNC_006565	0.0284703	1.48023	-5.66288	0.0195315	0.586643		LNC_005201	0	0.462978	-8.8647	0.00156482	0.0201843
XR_002275795.1	0.051504	0.744823	-3.41008	0.0391773	1		LNC_000881	0.257499	0	6.77405	0.0261823	0.700859		XR_002276837.1	0.04066	0.490133	-3.48045	0.0198477	0.591631		XR_002274143.1	10.4596	2.45654	2.84745	0.00157116	0.0202424
LNC_011018	0.431826	0.0233553	4.05174	0.0399019	1		LNC_007919	0.0112193	0.230841	-4.09672	0.0263618	0.703119		LNC_007425	0	0.218646	-5.90444	0.020356	0.599578		LNC_002346	0.00198367	0.567936	-7.0773	0.00159421	0.0204679
LNC_002091	0.219971	0	6.27815	0.0401335	1		LNC_008157	0.762439	0.082908	3.11803	0.0271126	0.713557		LNC_010020	0.01411	0.562947	-5.17682	0.0206074	0.604013		LNC_007796	0	2.29992	-7.96386	0.0016333	0.0208729
LNC_003692	0.033483	0	5.4573	0.0405121	1		LNC_009170	0.285158	0	6.65345	0.0272612	0.71624		XR_002274251.1	0.122008	1.44809	-3.59692	0.0207146	0.605281		LNC_007453	0	0.474091	-7.94607	0.00166139	0.0211975
LNC_000031	0.009661	0.195753	-3.96503	0.040531	1		XR_002276977.1	0.0746913	0	6.85336	0.0277789	0.720461		LNC_000136	0	0.02021	-6.572	0.0210446	0.612166		LNC_003436	0	0.34489	-8.18778	0.00166409	0.0212173
LNC_010453	0	0.369438	-7.42209	0.0408125	1		LNC_008635	0.000732	0.0638523	-5.09508	0.0280803	0.725791		LNC_007419	0.481436	0.00473867	6.31696	0.0212163	0.614014		LNC_007387	0.040617	0.936258	-3.78237	0.00167066	0.0212717
LNC_009220	0.295106	0.0121577	3.979	0.0408348	1		LNC_007153	0.409639	0.0312987	3.59374	0.0283973	0.731887		LNC_010734	0	0.0651757	-7.02492	0.0212753	0.614662		XR_002274788.1	51.8088	11.0737	2.93585	0.00167147	0.0212771
LNC_011159	0	0.271994	-5.59718	0.0408391	1		LNC_010845	0.0595533	0	5.56605	0.0286858	0.735336		LNC_010249	0.0203873	0.540838	-4.45074	0.0212848	0.614662		LNC_002257	0.00708533	0.396672	-4.85242	0.00167259	0.0212864
LNC_008375	0.178595	0	5.3133	0.0408461	1		LNC_009533	0.0145687	0.22961	-3.65806	0.0292246	0.741154		LNC_002261	0	0.624294	-8.25643	0.021384	0.615395		XR_002276187.1	29.1925	7.37286	2.6829	0.0016896	0.0214585
LNC_007952	0.171989	0	5.42314	0.0409449	1		LNC_007474	0.17919	0	5.57945	0.029267	0.741154		LNC_011144	0	0.551319	-7.01991	0.0214337	0.615642		LNC_010649	0	1.0105	-9.82152	0.00169427	0.021508
LNC_008194	0	0.0851487	-6.24978	0.0425541	1		XR_002276531.1	0.259033	0	7.74783	0.0294441	0.743565		LNC_006001	0	0.879641	-8.24376	0.0215978	0.618908		LNC_004701	0.0900427	2.26143	-3.91234	0.0016976	0.0215404
XR_002276351.1	0	0.0518413	-6.42652	0.0426677	1		LNC_005539	0	0.346645	-7.7443	0.0295362	0.743565		LNC_001721	0.0157407	0.332746	-4.30474	0.0216663	0.619553		LNC_002475	0	0.262308	-9.81031	0.00171218	0.0216878
LNC_002739	0.121008	0	5.49997	0.0429645	1		LNC_001980	6.33107	0.691548	3.13107	0.0296321	0.743594		LNC_004379	9.12629	1.91594	2.29726	0.0217336	0.620504		LNC_007908	0.068211	6.67916	-5.82935	0.00173663	0.0219199
XR_002273695.1	0	0.575182	-7.35875	0.043292	1		LNC_004101	0.24229	0	7.70154	0.0299784	0.747783		LNC_001908	0.362656	0.0183633	4.24877	0.0217893	0.621421		LNC_005634	0.0145193	0.593881	-4.4727	0.00173708	0.0219206
LNC_005070	1.0193	0.0730837	3.70432	0.0433758	1		XR_002276607.1	0.397387	5.93503	-3.99246	0.0302465	0.751619		XR_002276088.1	1.64873	0.030951	5.59956	0.0218087	0.621574		LNC_001940	0.0695823	2.80108	-4.62863	0.00175482	0.0220803
LNC_008620	0.0240793	0.284935	-3.41446	0.0436349	1		LNC_007253	0	0.0974447	-6.57908	0.0303558	0.752635		LNC_006579	0	0.0775317	-6.21143	0.0220645	0.622688		LNC_004127	0	0.73007	-8.03409	0.00175493	0.0220803
LNC_003935	0.000276333	0.0649823	-6.19554	0.0437047	1		LNC_010128	0.194333	0	6.91283	0.0306764	0.757425		XR_002274656.1	0.0453413	0.756266	-3.87783	0.0221589	0.624038		LNC_005484	0	0.424858	-8.29027	0.00176942	0.0222172
LNC_010315	0	0.133209	-6.24431	0.0443132	1		LNC_010263	0.0349647	0	6.68424	0.0307272	0.758329		LNC_003154	0	0.0202057	-5.88819	0.0225612	0.631408		LNC_003195	0.752893	33.3938	-4.72017	0.00177375	0.0222362
LNC_006887	0.372396	0	7.28662	0.0443304	1		LNC_010702	0.003811	0.214971	-4.82003	0.0309304	0.760539		LNC_007426	43.1834	9.72279	2.14341	0.0225837	0.63171		LNC_007159	0	0.45176	-9.7796	0.00178812	0.0223847
LNC_009495	0.008003	0.290935	-4.92841	0.0443382	1		LNC_004535	0	0.161071	-6.63985	0.0313661	0.765543		LNC_003018	0.348279	0.0124523	4.75652	0.0226512	0.632291		LNC_002548	0.00584067	0.410493	-5.10956	0.00179436	0.022436
LNC_001767	0.0417547	0.403048	-3.09307	0.0444281	1		LNC_003026	0.0392357	0.494575	-3.45237	0.0315488	0.766626		XR_002274340.1	0.306775	0	6.93787	0.0226514	0.632291		LNC_009584	0.001746	0.331688	-6.84082	0.00181886	0.0226835
LNC_006268	0.191442	0	7.31393	0.0447089	1		LNC_010575	0.037418	0.669741	-4.0717	0.0317149	0.769222		LNC_006846	0.00830533	0.258093	-4.57745	0.0227479	0.633163		LNC_008422	0.577878	0	8.90683	0.00183433	0.0228323
LNC_001722	0	0.048701	-6.2102	0.0449262	1		LNC_008805	0	0.318587	-6.49052	0.0318564	0.769894		XR_002273959.1	0.925326	13.628	-3.72486	0.0228404	0.633163		XR_002274453.1	5.51078	0.103454	6.07756	0.00184372	0.0229379
LNC_010549	0.335035	0.0189907	3.9942	0.0450216	1		LNC_005328	0.559732	0.0319677	3.90114	0.0318725	0.769904		LNC_005680	0	0.0517863	-6.07325	0.0228973	0.633579		XR_002275167.1	3.53557	0.0321105	6.83041	0.00184453	0.0229379
LNC_010589	0.014189	0.780132	-4.92955	0.0452944	1		LNC_010199	0.282284	0	7.65271	0.0319802	0.771185		XR_002274377.1	0.459366	0	7.2359	0.0230737	0.635523		LNC_002094	3.14479	0.100026	5.63192	0.00184829	0.0229573
LNC_003024	0	0.276427	-6.70991	0.0453403	1		LNC_008319	0.230872	0	6.68209	0.0322957	0.77488		LNC_001537	0.00631833	0.0832637	-3.63787	0.0232716	0.63804		LNC_005128	0.0341307	1.23686	-4.40944	0.00185361	0.0230131
LNC_008455	0	0.0114417	-5.2222	0.045371	1		LNC_006039	0.022116	0	5.47749	0.0324137	0.776666		LNC_004688	0	0.180338	-8.15098	0.0232958	0.638254		LNC_006444	0.022052	2.48052	-5.96736	0.0018613	0.0230878
LNC_007015	0.134321	0	5.40094	0.0455684	1		LNC_003017	0	0.195475	-6.87836	0.0325335	0.777852		LNC_004652	0.190415	0	8.19667	0.0234419	0.640103		LNC_004904	0.0396553	1.87492	-4.71199	0.0018703	0.0231527
LNC_007086	0.0961127	0	5.52569	0.045723	1		LNC_010379	0	0.295497	-6.59332	0.032779	0.781569		XR_002274732.1	0.19862	0	5.88011	0.0238285	0.645754		LNC_009997	0	1.64222	-9.73342	0.00190837	0.0235397
LNC_007648	1.03708	0.124562	3.01894	0.0457671	1		LNC_010356	1.75223	0.230515	2.87659	0.0328434	0.782037		LNC_008194	0	0.139666	-6.95791	0.0238496	0.646002		LNC_010664	0.724385	13.0341	-3.50689	0.00191995	0.0236456
LNC_003218	0.325822	0.0166393	4.27597	0.0459318	1		LNC_011061	0.244293	0	6.49186	0.032916	0.782037		LNC_005074	0.0196703	0.292501	-3.7218	0.0238973	0.646969		LNC_007314	0	0.576145	-7.84526	0.00192318	0.0236696
LNC_007817	0.00134733	0.0254337	-3.93942	0.0459561	1		LNC_007418	0	0.18293	-7.61588	0.0329816	0.782151		LNC_000661	0.138367	0	5.87084	0.0241169	0.649325		LNC_000615	5.66979	52.7359	-2.48973	0.00192678	0.0237034
LNC_010666	1.06304	0.0362647	4.4888	0.0460458	1		LNC_000164	0	0.247413	-5.84447	0.0329934	0.782151		LNC_004074	0	0.0862187	-8.1606	0.0242516	0.651651		XR_002274197.1	11.2147	2.23222	3.05994	0.00193604	0.0237908
LNC_009733	0	0.090959	-6.43612	0.0463046	1		LNC_005129	0.0720243	0	5.63382	0.0330385	0.782524		LNC_004110	0.058491	0.003097	4.18938	0.0244992	0.654793		LNC_001271	0.0625043	1.25804	-3.59657	0.00195609	0.0239571
LNC_009999	0	0.140185	-7.27363	0.0463266	1		LNC_003615	0.036236	2.05013	-5.60386	0.0333776	0.788801		LNC_009168	0	0.173516	-5.99301	0.0245352	0.655025		LNC_011037	0	1.39079	-8.76964	0.0019565	0.0239571
LNC_006537	0.240452	0	5.29486	0.0464111	1		LNC_006450	0.0805287	0.005809	3.67024	0.0336453	0.791442		LNC_010165	0.0312533	0.472794	-3.90966	0.0245906	0.655269		XR_002275892.1	5.51187	0.727054	3.66652	0.0019611	0.0239922
XR_002275052.1	0.891057	5.12096	-2.45694	0.0465058	1		XR_002276589.1	1.7548	0.24239	2.72654	0.0336613	0.791442		LNC_006116	0	0.0587243	-5.8681	0.0250285	0.661115		LNC_009551	3.6897	0.062018	6.17951	0.0019786	0.0241581
LNC_006546	0.004768	0.154691	-4.00222	0.0466095	1		LNC_007739	0	0.012029	-5.41483	0.0337012	0.791442		XR_002274674.1	120.648	263.816	-1.129	0.0250331	0.661115		XR_002275942.1	5.63718	0.217953	5.27365	0.00198121	0.0241797
LNC_010780	0.78197	0.030223	4.64953	0.046634	1		LNC_000136	0.044494	0	7.55039	0.0337601	0.791442		LNC_004073	0.539895	0.015744	4.96842	0.0252943	0.664755		LNC_000008	0	0.410501	-7.91566	0.00198843	0.0242353
LNC_007754	0	0.105339	-5.23321	0.0470971	1		LNC_005456	0.614683	0.0517677	3.44082	0.0338037	0.791442		XR_002276238.1	0.53096	6.83594	-3.65925	0.025739	0.671856		XR_002275454.1	19.1287	2.01288	3.9488	0.00198986	0.0242368
LNC_002998	0.152716	0.00366933	4.72927	0.0483184	1		LNC_010560	0.0733323	1.26498	-4.1564	0.0338338	0.791442		XR_002276054.1	0.0132877	0.467254	-4.55024	0.0258556	0.67188		LNC_005136	0.0203777	0.726035	-4.41822	0.00200035	0.0243592
XR_002274010.1	2.68623	0.25026	3.40669	0.0489285	1		LNC_008197	0	0.228374	-7.57812	0.0340527	0.794576		LNC_005587	0.046934	0.842864	-4.09118	0.02586	0.67188		LNC_010801	16.301	0.70623	5.26425	0.00200158	0.0243605
LNC_006107	0	0.210746	-7.19815	0.0490752	1		LNC_000576	0.443521	0.00541733	5.6722	0.0342038	0.797072		LNC_002780	0.300639	0	8.07297	0.0258988	0.67188		XR_002274192.1	0.515121	15.3135	-4.19549	0.0020261	0.0245862
LNC_001298	1.1496	0.0469407	4.28073	0.0493023	1		XR_002276299.1	0.0395883	0.616054	-3.85887	0.0345402	0.800994		LNC_010718	0	0.288153	-6.7975	0.025899	0.67188		LNC_005773	3.69518	0.411013	3.88786	0.00202761	0.024599
XR_002273961.1	105.271	43.6177	1.27184	0.0494626	1		XR_002276095.1	0.426443	0.0222217	3.95949	0.0345818	0.800994		LNC_010524	0	0.181929	-8.00947	0.0260294	0.67265		XR_002275461.1	1.27363	0	9.2392	0.00204625	0.0247763
LNC_004718	0.0727377	0	5.22006	0.0498143	1		LNC_009651	0.315524	0.0194813	3.88019	0.0346318	0.801113		LNC_005305	0.112461	0	5.98383	0.0263691	0.677732		LNC_003166	0.0368503	2.06384	-4.96551	0.00204853	0.0247931
LNC_004372	0.231418	0	7.12584	0.0498506	1		LNC_009945	23.4391	7.29561	1.63147	0.0346864	0.802029		LNC_002849	1.22788	0.0609713	4.43292	0.0264496	0.678253		LNC_001586	3.90197	42.6953	-2.76605	0.00212517	0.0254698
							LNC_000685	0.498889	0.00831267	5.30497	0.0348128	0.80274		LNC_004756	0.000839	0.0802557	-5.27556	0.0265266	0.679581		XR_002274056.1	0.740256	16.6583	-3.78684	0.00213146	0.025523
							LNC_005292	0.0487987	0	7.55358	0.0348783	0.80274		LNC_003658	0.002156	0.066222	-4.62925	0.0268317	0.684818		XR_002276821.1	0.553842	0.0071235	6.46227	0.00213826	0.0255768
							LNC_010717	0.0863517	0.968228	-3.50376	0.0349103	0.80274		XR_002276696.1	0	0.241119	-6.7624	0.0269639	0.68557		LNC_000227	0	0.600329	-8.99603	0.00214818	0.0256689
							LNC_002843	0.234586	0	5.47106	0.0349363	0.80274		LNC_000754	0.0110697	0.0955497	-3.00837	0.0270217	0.686391		LNC_004811	0.042453	1.19647	-4.06695	0.00214828	0.0256689
							LNC_009180	0.0367297	0.513049	-3.68975	0.0349834	0.80274		LNC_005586	0.195363	0	5.71708	0.027152	0.687462		LNC_005328	1.01054	17.8409	-3.35966	0.00215771	0.0257427
							LNC_003932	0	0.155251	-5.41423	0.0351288	0.803876		LNC_000649	0.00281033	0.415578	-5.69853	0.0272506	0.68749		LNC_003302	0.00169833	0.520055	-6.77299	0.00215945	0.0257431
							LNC_008058	0.0244623	0.3428	-3.71566	0.0351569	0.803876		XR_002273577.1	0	0.204455	-5.92027	0.0274802	0.690877		LNC_007972	0.43996	16.5198	-4.43131	0.00217398	0.0258587
							LNC_010955	0	0.1378	-5.90693	0.0353885	0.806352		XR_002276992.1	0	0.362772	-5.69486	0.0276705	0.694042		LNC_004910	0.018859	1.04161	-4.96	0.00219684	0.0260424
							LNC_003075	0.54979	0.0594133	3.18142	0.0354008	0.806352		LNC_008613	0.154	0.000212	4.47106	0.027806	0.694824		LNC_003255	0	0.935686	-7.77212	0.00221056	0.0261374
							LNC_000320	0.138169	0	5.46394	0.0354877	0.807404		LNC_010843	0.0245457	0.465286	-3.93958	0.0280304	0.696824		LNC_003849	0	1.13229	-8.29694	0.00221131	0.0261374
							LNC_007566	0.988567	0.00907967	6.38499	0.0357349	0.810856		LNC_004164	0.055339	0.905239	-4.05312	0.0281624	0.697837		LNC_002930	5.31533	0.347188	4.60221	0.00222028	0.0262049
							LNC_011122	0	0.946154	-7.53454	0.0362603	0.813101		LNC_004908	0	0.231096	-7.98361	0.0281679	0.697837		LNC_003361	0.00745533	0.52413	-5.42826	0.00228363	0.0267374
							XR_002274448.1	2.91443	0.318584	3.03518	0.0362662	0.813101		LNC_006446	0.22463	0	5.79022	0.0284195	0.701083		LNC_006585	0	0.512532	-7.71292	0.00236215	0.0274591
							LNC_006375	0	0.03609	-5.77397	0.036305	0.813101		LNC_009858	0.142005	0	6.73886	0.0285599	0.703258		LNC_004745	1.56041	15.9396	-2.68293	0.002378	0.0275912
							LNC_004525	0.282937	0	7.5094	0.0365445	0.816875		LNC_004746	0.0927783	0	7.34428	0.0289274	0.70833		LNC_009079	0.0180557	1.61786	-5.87769	0.00240269	0.0277903
							LNC_010894	0.115738	2.16982	-4.29885	0.03684	0.820729		LNC_004325	0.034467	0.513633	-3.82839	0.0291448	0.708919		LNC_003498	0.0136103	1.06125	-5.36643	0.00240593	0.0278208
							LNC_011068	0	0.290633	-6.54719	0.0368941	0.820974		LNC_004892	0.477124	0.013592	4.34936	0.0292159	0.709957		LNC_003860	0	0.558754	-7.908	0.00240973	0.0278542
							LNC_010578	0	0.566027	-6.36297	0.0369642	0.822015		XR_002273773.1	7.03762	0.96338	2.86908	0.0292623	0.710055		LNC_006861	0.305908	3.71286	-2.93026	0.00241731	0.027901
							LNC_005014	0	0.0397567	-6.40847	0.0369971	0.822063		LNC_001498	0	0.0558303	-5.84329	0.0292706	0.710055		XR_002277041.1	5.66742	0.0951415	6.34033	0.00245565	0.0282199
							XR_002274695.1	0.0308647	0.509541	-4.02724	0.037175	0.824305		LNC_002415	0.22139	0	7.93191	0.0293829	0.710171		LNC_003154	0.0202057	1.01019	-4.91574	0.00248037	0.0284271
							LNC_010453	0.369438	0	7.46387	0.0375481	0.829084		LNC_008312	0	0.112361	-6.68692	0.0295258	0.711261		LNC_010146	0.0145917	1.0124	-5.22042	0.00249043	0.0285188
							LNC_006476	0.000815	0.05768	-5.79157	0.037561	0.829084		LNC_000870	0.037318	0.750639	-4.2058	0.029719	0.71323		LNC_004372	0.0661267	6.65458	-5.96531	0.00250419	0.028623
							LNC_001378	0	0.403537	-7.46207	0.0377156	0.830021		LNC_005052	0.271738	0	7.91567	0.0298287	0.713321		LNC_003848	0	0.451686	-7.91068	0.00250779	0.0286524
							LNC_008529	0.989666	0.0207917	5.3784	0.0377585	0.830021		LNC_007275	1.31119	0.16001	3.01677	0.0300977	0.717198		XR_002275851.1	0.094195	2.58234	-4.03239	0.00256114	0.0290936
							LNC_006971	0.0107987	0.340625	-4.66254	0.0380043	0.833035		LNC_001837	0	0.177508	-5.79061	0.0301705	0.717569		LNC_003821	15.2836	0.139104	7.1953	0.00257572	0.0292232
							LNC_002342	0.004883	0.079601	-3.93192	0.0380046	0.833035		XR_002274009.1	0	0.330044	-7.04391	0.0301794	0.717569		LNC_010344	5.50649	0.136565	5.96525	0.00257971	0.0292444
							XR_002275628.1	0	0.0926107	-5.67302	0.0381403	0.834367		LNC_009645	0.244371	0	6.95135	0.0303427	0.719864		LNC_005782	7.90209	1.33677	3.31407	0.0025885	0.0293141
							XR_002276654.1	18.4771	5.82979	1.58627	0.038166	0.834367		LNC_004922	0.252329	0	7.87352	0.0305703	0.721606		LNC_003825	4.71803	34.4224	-2.16886	0.00260003	0.0294206
							XR_002273695.1	0.575182	0	7.42563	0.0381853	0.834367		LNC_008298	0.480683	0	7.87352	0.0305767	0.721606		LNC_007619	0	0.827141	-7.64803	0.00260412	0.0294504
							LNC_004289	0	0.327995	-7.4376	0.0383305	0.834367		XR_002274859.1	0.604673	0	6.70416	0.0306981	0.72298		XR_002273834.1	3.11328	38.026	-2.91191	0.00260835	0.0294763
							LNC_004582	0.25909	0	5.74827	0.0383723	0.834624		LNC_002170	0	0.0355563	-5.95403	0.0307844	0.724287		LNC_003428	0.0106403	0.98943	-5.76636	0.00261673	0.0295415
							LNC_005858	0.278601	1.77522	-2.73854	0.0386288	0.838557		LNC_005186	0.0199433	0.194907	-3.17172	0.0308631	0.725189		XR_002275103.1	6.60882	58.8851	-2.42354	0.00261713	0.0295415
							LNC_010195	0.743318	3.14913	-2.17582	0.0389188	0.840193		XR_002274693.1	2.40273	0.22122	3.46765	0.0311162	0.728595		LNC_001742	0	0.542379	-7.64188	0.00262076	0.0295586
							XR_002276992.1	0.296746	0	5.47364	0.0389445	0.840193		LNC_007632	0.00121133	0.213535	-6.74212	0.0312467	0.729748		LNC_000701	0	0.574671	-7.804	0.00263501	0.0296646
							LNC_002055	0	0.289286	-6.28891	0.0389754	0.8402		LNC_008347	0.23163	0.003433	4.38951	0.0316226	0.734075		LNC_010102	0	0.107158	-7.74528	0.00265033	0.0297836
							XR_002276649.1	2.0342	14.0776	-2.915	0.0391935	0.842281		LNC_004882	0.00679433	0.629506	-6.11396	0.0319993	0.74018		LNC_006207	0.130412	2.76717	-3.68406	0.00265364	0.029797
							LNC_007501	0.340789	0.0213977	3.98369	0.0392676	0.842773		LNC_004104	0.525293	0.00869133	4.70236	0.0321527	0.741327		LNC_009056	0.00386467	0.679874	-6.16334	0.00266811	0.0298932
							LNC_006037	0.0408493	0	5.48076	0.0394392	0.844015		LNC_005453	0.145195	0.00909567	3.75969	0.0322764	0.741327		LNC_001860	0.001935	1.01358	-5.56274	0.00268891	0.0300526
							LNC_001722	0.048701	0	6.27801	0.0394593	0.844015		LNC_007745	0.028312	0.262611	-3.07045	0.0322897	0.741327		LNC_006581	0	0.30987	-7.68264	0.00269349	0.0300903
							LNC_008194	0.0851487	0	6.30817	0.039484	0.844024		LNC_009948	0.367068	0.0247027	3.77682	0.0323825	0.741327		XR_002274154.1	4.95011	0.0526085	6.69906	0.00270873	0.0302422
							LNC_005326	0.04207	0.324202	-2.93241	0.0395545	0.844855		LNC_008005	0.050585	0	7.79147	0.0324027	0.741327		LNC_006997	0	0.258673	-9.44022	0.00273688	0.030507
							LNC_006565	1.52849	0.0284703	5.53011	0.0396337	0.845534		LNC_001116	0.00550967	0.089303	-3.8328	0.032428	0.741327		XR_002274410.1	0.609528	13.2691	-3.73479	0.00274593	0.0305896
							LNC_010264	0.793225	0.03826	4.04802	0.0399482	0.84889		LNC_004448	0.00473933	0.240351	-5.13808	0.032539	0.742556		XR_002274598.1	0	1.40045	-7.59997	0.00276765	0.0308068
							XR_002276238.1	4.41527	0.53096	2.90264	0.0404806	0.853092		XR_002274250.1	15.9524	3.25467	2.35136	0.0325774	0.742889		XR_002276744.1	6.985	0.249694	5.39179	0.00281139	0.0311502
							LNC_004165	0.142237	0	7.39266	0.0405716	0.853127		XR_002276984.1	0.00523	0.244051	-4.39993	0.0326841	0.744606		LNC_002857	0.00542567	0.606653	-5.95098	0.00281364	0.0311556
							XR_002276221.1	0	0.164494	-6.5315	0.040708	0.85407		LNC_010207	0	0.0706013	-7.72961	0.0328178	0.745761		XR_002275241.1	0.629352	8.08557	-2.94458	0.00281493	0.0311637
							LNC_010315	0.133209	0	6.29406	0.0411923	0.860976		LNC_004551	0.288117	0	6.64764	0.0328874	0.746055		LNC_005468	0	0.185577	-7.75981	0.00285479	0.0314896
							LNC_008538	0.305179	0.0023	6.22286	0.0411942	0.860976		LNC_007153	0.0312987	0.400019	-3.68076	0.0329168	0.746055		LNC_009265	1.08387	0	10.7605	0.00286039	0.0315344
							LNC_010589	0.780132	0.0155697	5.01408	0.0414491	0.863864		LNC_005172	0.00156467	0.047397	-4.15974	0.0330192	0.746055		XR_002276639.1	8.04663	0.152835	6.45955	0.00287468	0.0316416
							LNC_001966	0	0.244059	-5.32636	0.0418581	0.868405		LNC_000759	0	0.0360197	-6.82535	0.0330892	0.747203		LNC_005258	0.0158883	0.645108	-4.469	0.00287798	0.0316653
							LNC_003024	0.276427	0	6.75234	0.0419592	0.869191		LNC_010240	1.00404	0.0878063	3.56917	0.0333157	0.750154		LNC_007488	0.0365257	1.25782	-4.23244	0.0028791	0.0316712
							LNC_005727	0	0.0988287	-6.26909	0.0419667	0.869191		LNC_005290	0.946657	0.0567663	3.98887	0.0334729	0.751103		XR_002274728.1	0	2.8138	-8.52254	0.00288611	0.0317295
							LNC_009999	0.140185	0	7.34319	0.04271	0.875365		LNC_010737	2.86903	21.8775	-2.96113	0.0335371	0.751943		XR_002274798.1	5.64953	0.165142	5.84696	0.00289204	0.0317769
							XR_002275867.1	0.415311	3.059	-2.94694	0.0433518	0.882626		LNC_000997	0.166628	0.820346	-2.30701	0.0336845	0.753147		LNC_000198	0.289162	0	8.66781	0.00290174	0.0318064
							LNC_010442	0.25476	0.019863	3.5436	0.0437894	0.887145		LNC_002121	0.0117043	0.165795	-3.35439	0.0336934	0.753147		LNC_001822	0	0.454302	-9.38838	0.0029172	0.0319379
							LNC_006888	0	0.0501647	-5.31814	0.0444198	0.893866		LNC_002077	0.000555667	0.160962	-6.74198	0.0337755	0.754171		LNC_006129	0.303257	0	8.71637	0.00295343	0.0322288
							LNC_006107	0.210746	0	7.26497	0.0444342	0.893866		LNC_001377	0	0.119909	-5.51895	0.0339432	0.756349		LNC_005305	0	0.616361	-7.57364	0.00295368	0.0322288
							LNC_000847	1.04537	0.0849417	3.49152	0.0444766	0.893866		LNC_006893	0.235736	0	5.56674	0.0341632	0.757493		LNC_004181	0.0548867	1.4361	-3.9507	0.00298406	0.0324704
							XR_002276413.1	0	0.589927	-6.67859	0.0445508	0.894186		XR_002275867.1	3.059	0.291479	3.33295	0.0343136	0.758828		LNC_000246	0.650749	0.006762	6.62534	0.00298502	0.0324704
							LNC_006842	1.01436	0.184852	2.37971	0.0446591	0.895031		LNC_005618	1.16667e-05	0.077307	-5.37624	0.0343636	0.758828		LNC_001569	0.0193307	1.16029	-5.10062	0.00300767	0.0326826
							LNC_009103	0.203458	0	6.17129	0.0449382	0.898006		LNC_006517	0.150186	0.00583833	4.44853	0.0343642	0.758828		LNC_007862	0.531777	0	9.06228	0.00301446	0.0327414
							LNC_010234	0.00815833	0.243032	-4.21002	0.0450983	0.898586		LNC_005187	0.00107267	0.284141	-4.42459	0.0344216	0.759162		LNC_004665	0	1.32134	-7.67041	0.00302766	0.0328482
							LNC_008763	0.137311	0	5.2721	0.0452142	0.898992		LNC_000216	0	0.216711	-6.5612	0.0344358	0.759165		LNC_003167	0.054002	1.07805	-3.57733	0.0030376	0.0329301
							LNC_000077	0.070473	0	7.24655	0.0453428	0.899254		LNC_007209	2.88502	0.282252	3.44132	0.0345482	0.7604		LNC_007911	0.016828	0.653267	-4.37613	0.00306088	0.033122
							LNC_007754	0.105339	0	5.28736	0.0458583	0.903739		LNC_005539	0.346645	0	7.71203	0.034726	0.760852		XR_002276211.1	1.62346	15.7447	-2.56778	0.00306128	0.033122
							LNC_006368	0.0116643	0.223632	-3.82307	0.0460229	0.906158		LNC_002611	0	0.237391	-7.65504	0.0349888	0.764168		LNC_009842	5.68943	47.4062	-2.36876	0.00307906	0.0332492
							LNC_010842	0	0.438425	-6.49137	0.0462571	0.907213		LNC_000543	0.0929453	1.42984	-3.89992	0.0351657	0.76617		LNC_003736	0	0.586851	-7.7043	0.00311209	0.0335013
							LNC_004372	0	0.237938	-7.23766	0.0462852	0.907213		LNC_011040	0.157316	0	5.58732	0.0353277	0.769077		LNC_001004	0	0.574663	-7.63893	0.00312025	0.0335612
							LNC_007687	0.393394	0	7.21558	0.04664	0.910537		LNC_005740	0.293237	0.0258487	3.40659	0.0357883	0.775127		LNC_002762	2e-06	0.549928	-6.43867	0.00312897	0.0336372
							LNC_008014	0.158187	0	6.14812	0.0466899	0.910845		LNC_001412	0.005385	0.25561	-4.3701	0.0358199	0.775127		LNC_000166	0.0446127	1.11904	-3.904	0.00314277	0.0337135
							XR_002274841.1	0.403691	1.8915	-2.34109	0.0467173	0.910845		LNC_010858	0.0749777	1.62682	-4.25492	0.0361629	0.779078		LNC_008633	0.333902	0	8.57923	0.00317523	0.0339366
							XR_002273961.1	43.6177	103.645	-1.28939	0.0467297	0.910845		LNC_010641	0.001815	0.0444887	-4.23254	0.0362418	0.780466		LNC_011225	0	1.44801	-7.52989	0.00318487	0.03402
							LNC_005832	1.42685	0.137455	3.22045	0.0469671	0.914071		LNC_008259	0	0.286725	-5.53618	0.0363084	0.780766		XR_002274715.1	0	2.71921	-8.26657	0.00318875	0.0340482
							LNC_010591	0.500439	0	6.6018	0.0472321	0.914597		LNC_011008	0.0396637	0.563479	-3.67533	0.0370266	0.786531		LNC_002284	0.0121127	0.563931	-4.77859	0.00321383	0.0342433
							LNC_002755	0	0.177628	-6.06728	0.0473597	0.915125		LNC_000164	0.247413	0	5.81252	0.0373273	0.787791		LNC_003930	0	0.667527	-7.53677	0.00325148	0.0345305
							LNC_008120	0.280398	0	6.19214	0.0474015	0.915601		LNC_004171	6.27403	0.283065	4.44902	0.0379949	0.794722		LNC_002946	0.0285407	0.904659	-4.23403	0.00327598	0.0347582
							LNC_002678	0.547505	3.38158	-2.72787	0.0480202	0.921896		XR_002276744.1	1.08587	6.985	-2.68658	0.0381263	0.796518		XR_002275179.1	13.732	110.846	-2.34382	0.00328831	0.0348355
							LNC_006998	0	0.146468	-5.36719	0.048085	0.922478		LNC_008805	0.318587	0	6.45836	0.0381543	0.796518		LNC_007712	0.002318	1.15658	-6.44047	0.00330437	0.0349788
							LNC_002285	0	0.0240173	-6.08246	0.0484325	0.923206		LNC_004249	0.00559433	0.150719	-4.65848	0.0381841	0.796518		LNC_004702	0.069442	1.56163	-3.81738	0.00334682	0.0353133
							LNC_008331	0.0198117	0	5.1801	0.0486233	0.924614		LNC_004535	0.161071	0	6.60791	0.0382106	0.796574		LNC_004371	0.039941	0.901673	-3.79772	0.00335854	0.0353965
							LNC_005811	0.272401	0	7.16444	0.0486675	0.924614		LNC_006748	1.41976	0.233885	2.61781	0.0382639	0.797054		LNC_006769	0	0.350656	-7.55046	0.00338075	0.0355349
							LNC_001097	0.110355	0.004246	4.45764	0.0490582	0.927512		XR_002276947.1	0.168676	0.007292	4.34982	0.038269	0.797054		LNC_005720	0.00811767	1.01701	-5.98109	0.00338129	0.0355349
							XR_002274992.1	0.221415	0	6.39965	0.0492621	0.928542		XR_002276325.1	0	0.286742	-5.41283	0.0384797	0.798367		LNC_009592	0.860045	14.2084	-3.31531	0.00338777	0.0355893
							LNC_007698	0.169745	0	5.29391	0.0493537	0.929334		LNC_006996	0.0446093	0.467193	-3.33496	0.0387573	0.800726		LNC_002590	0.173638	3.64954	-3.66144	0.00340134	0.0356911
							LNC_001296	0.157609	0	7.16617	0.049467	0.929983		LNC_002163	0.0257477	0.27915	-3.32988	0.0388498	0.800945		LNC_009990	0.0114267	0.739154	-5.18304	0.00342175	0.0358713
														LNC_007418	0.18293	0	7.58361	0.0389332	0.800945		LNC_003153	0.001461	0.303925	-6.42609	0.00342507	0.0358993
														LNC_001104	2.48819	0.542838	2.29675	0.0390664	0.802455		LNC_000443	0	0.232516	-9.26239	0.00344587	0.0360762
														XR_002275315.1	1.54306	0.208402	2.97565	0.039175	0.803402		LNC_002399	0.028647	1.11324	-4.46307	0.00345401	0.0361205
														LNC_001516	0.006198	0.161688	-4.36921	0.0392093	0.803402		LNC_010613	0.0235297	0.695636	-4.13791	0.00345656	0.0361334
														XR_002274662.1	0	0.192193	-5.71773	0.0395891	0.807646		LNC_000252	0.0477733	0.924879	-3.53903	0.00346775	0.0362299
														LNC_007279	0.17248	1.0039	-2.48741	0.0398765	0.810257		LNC_011203	25.6601	3.30377	3.66045	0.00350142	0.0364921
														LNC_000132	0.006781	0.222891	-4.36992	0.0399319	0.8107		LNC_000136	0.02021	0.968255	-4.78117	0.00350315	0.0364964
														LNC_010444	0	0.0387957	-5.52907	0.0400031	0.810713		LNC_007175	0	0.615669	-7.47404	0.00350775	0.0365305
														LNC_008197	0.228374	0	7.54585	0.0400051	0.810713		LNC_004453	0.0482827	1.16224	-3.86691	0.00351135	0.0365364
														LNC_006980	0.113708	0	5.60157	0.0404276	0.815882		LNC_006796	0	3.94728	-9.24319	0.00351309	0.0365364
														LNC_008976	0	0.110805	-7.54718	0.0404802	0.816201		XR_002276647.1	3.20594	0.10235	5.53399	0.0035172	0.0365532
														LNC_000322	0.048356	0.394611	-2.92736	0.0404905	0.816201		LNC_010759	0.0236407	0.884923	-4.45336	0.00352155	0.0365847
														LNC_001180	0.00266933	0.0568153	-4.15546	0.0406096	0.817379		LNC_001683	0.00296367	0.569933	-6.30726	0.00358235	0.0370605
														LNC_006375	0.03609	0	5.7423	0.0407367	0.818408		LNC_003986	0.17321	4.35015	-3.97753	0.00360474	0.0372252
														LNC_009368	0	0.279648	-6.45405	0.0409631	0.821427		LNC_000999	0.810281	0	9.81922	0.00361106	0.0372835
														LNC_005296	0	0.0757013	-7.47168	0.0413416	0.827389		LNC_000154	0.198315	6.85632	-4.39588	0.0036293	0.037402
														LNC_011145	0	0.323892	-6.37738	0.0413472	0.827389		XR_002276086.1	0.954812	0	10.7292	0.00364367	0.0375192
														LNC_006594	0.00139467	0.083506	-5.45689	0.0415689	0.829061		XR_002274633.1	0.0482073	2.06679	-4.63523	0.00365091	0.0375617
														LNC_004936	0.122352	0	6.38091	0.0415899	0.829061		LNC_005242	0.138862	4.58471	-4.25638	0.00366036	0.0376449
														LNC_003496	0.028205	0	5.39852	0.0416523	0.829996		LNC_007421	0	0.48238	-7.70008	0.00371249	0.0380185
														LNC_000339	0.00115367	0.0495143	-4.39965	0.0417758	0.831029		LNC_004158	2.1343	0.0005425	8.27629	0.00372654	0.0381342
														LNC_009999	0	0.150297	-7.46245	0.04178	0.831029		LNC_004791	0	0.860119	-7.52667	0.00374185	0.0382554
														LNC_003963	0	0.0702817	-5.31737	0.0417812	0.831029		LNC_003320	0.020557	2.05916	-5.90233	0.00374901	0.0382861
														LNC_011122	0.946154	0	7.50237	0.0422091	0.835752		LNC_007526	0.002174	0.55315	-6.17474	0.00375793	0.0383347
														LNC_001641	0	0.265754	-6.46869	0.0422331	0.835752		LNC_010940	1.71336	0	9.04744	0.00378545	0.0385657
														LNC_009005	0.320458	2.0357	-2.58954	0.0425716	0.838852		LNC_009863	0.219008	0	8.51445	0.0037981	0.0386781
														XR_002275429.1	1.46087	0.114039	3.54227	0.0426425	0.839486		LNC_008686	0.0270837	0.831688	-4.19861	0.00380632	0.038716
														LNC_008436	0.361769	0	6.6572	0.0426663	0.83965		LNC_007554	0.322448	0	8.72813	0.00380666	0.038716
														LNC_007465	0.0889933	0	6.32999	0.0428332	0.840614		XR_002274223.1	2.60237	0.171169	4.57875	0.00381049	0.0387424
														LNC_006808	0.12366	0.002032	3.83263	0.0433807	0.845069		LNC_005154	0.0207487	0.598403	-4.10892	0.00381681	0.038778
														LNC_004358	0.458736	0.0194063	4.35089	0.0435421	0.846443		LNC_004176	2.71178	0	10.4573	0.00383308	0.038872
														LNC_011235	0.990301	0	7.48045	0.0435635	0.846443		LNC_006219	0	0.468889	-8.00048	0.00384715	0.0389789
														LNC_006866	0.012154	0.1587	-3.62461	0.043582	0.846443		LNC_002221	0.458692	0	8.41575	0.00389543	0.0393097
														LNC_010769	0.634739	3.8379	-2.60902	0.0437125	0.847246		XR_002274474.1	0.0404483	2.26978	-4.71137	0.00389803	0.0393287
														XR_002276695.1	4.08752	0.591243	2.87717	0.044032	0.850378		LNC_006059	0	0.658793	-7.40457	0.00391264	0.0394258
														LNC_003626	0	0.156357	-5.61579	0.0441733	0.850671		LNC_009627	0	3.78316	-9.16011	0.00391851	0.0394705
														LNC_004294	0.0221073	0.194764	-2.97421	0.0444258	0.852971		LNC_001587	0.00306167	0.400863	-6.10147	0.00392332	0.0395046
														LNC_010465	0.00752467	0.15377	-4.03952	0.044462	0.853182		LNC_003627	0.007418	0.691983	-5.466	0.00393076	0.0395687
														LNC_003235	0.0544083	0.841917	-3.84717	0.0445129	0.853248		LNC_000601	0.101503	2.02995	-3.64827	0.00401156	0.0401664
														XR_002275541.1	5.66996	0.265546	4.3777	0.0446226	0.854076		LNC_008006	0.314369	3.18276	-2.65149	0.00401353	0.040175
														XR_002275660.1	1.12458	0.112209	3.32118	0.0446411	0.854076		XR_002276964.1	0.445492	13.4953	-4.1662	0.00401863	0.0402138
														LNC_000491	0.25884	0	5.39816	0.0446734	0.854076		LNC_004685	0.235191	0	8.48137	0.00402947	0.0402947
														LNC_001378	0.403537	0	7.42981	0.0449573	0.856382		LNC_005051	0.386722	13.3929	-4.33153	0.00404528	0.0404036
														LNC_009216	0.0159667	0.374936	-4.26969	0.0451646	0.858112		LNC_003323	0	0.279985	-9.12434	0.00406451	0.0405412
														LNC_000393	0.0742693	0	5.31876	0.0452584	0.858468		LNC_010619	0.008417	0.813271	-5.69966	0.00408405	0.0406689
														LNC_005286	0.848719	0.0721677	3.48269	0.0452641	0.858468		LNC_005713	0	0.482872	-7.32401	0.00409779	0.0407788
														LNC_006067	0.201949	0.0114307	3.92775	0.0454443	0.86009		LNC_000563	0.127383	2.076	-3.31663	0.00410538	0.0408249
														LNC_005306	0.003922	0.148073	-4.90002	0.0457883	0.862362		XR_002274173.1	0	0.599584	-7.33977	0.00410988	0.040855
														LNC_005611	0.319588	0.0115957	4.03005	0.0458272	0.862492		LNC_002922	0	1.5279	-9.11525	0.00411159	0.0408573
														LNC_003446	0.0197773	0.179352	-3.02697	0.0459828	0.863611		LNC_005132	0.0374317	0.742878	-3.63104	0.00411755	0.0408872
														LNC_004289	0.327995	0	7.40534	0.046021	0.864028		LNC_003427	0	1.23543	-7.32004	0.00412074	0.0409115
														LNC_007919	0.230841	0.0111173	4.21163	0.0461273	0.864818		LNC_008073	1.3829	0.0203825	6.44924	0.0041251	0.0409259
														LNC_009414	1.65414	0.144508	3.39417	0.046316	0.865972		XR_002277076.1	9.7434	1.65254	3.28935	0.00412994	0.0409661
														LNC_008038	0.39415	0.0324817	3.52347	0.0466607	0.868776		XR_002274745.1	19.2788	4.50194	2.81719	0.00415478	0.04113
														LNC_004622	10.5482	3.78143	1.53735	0.0467029	0.86896		LNC_005308	0.0263237	1.84242	-5.04234	0.00418606	0.0413153
														LNC_003631	0.0383603	0.367741	-3.18713	0.0471788	0.870964		LNC_010215	0.52163	0	8.37086	0.00426673	0.0419468
														LNC_010011	0	0.175388	-6.49219	0.0472856	0.872071		LNC_003226	0.025347	0.705836	-4.12626	0.00428516	0.0420757
														LNC_003140	0.0638287	0	6.28407	0.0473362	0.872612		LNC_004191	0	0.339135	-7.75246	0.00429095	0.0421251
														LNC_001478	0.492095	0.0131847	4.5788	0.0475618	0.874975		LNC_004734	0	0.317616	-9.08407	0.0043014	0.0421752
														LNC_005921	0.0656713	0.725609	-3.29878	0.0476451	0.875611		XR_002275880.1	0.171546	2.55599	-3.15815	0.00433177	0.0423829
														LNC_002085	0.0646113	0	5.31062	0.0478483	0.878035		LNC_010806	0.0224863	1.53908	-4.88996	0.00433497	0.0424066
														XR_002274072.1	0.111921	2.00414	-4.0192	0.0478584	0.878035		LNC_006584	0.0307087	0.846406	-4.07972	0.00435393	0.0425473
														LNC_004778	0.00202733	0.0410753	-3.9833	0.0481342	0.88075		LNC_008531	1.51697	0	10.5166	0.00435473	0.0425473
														LNC_008173	0	0.0602633	-6.25057	0.0481898	0.881115		LNC_000380	0.0381027	2.44777	-5.12385	0.00436212	0.0425969
														LNC_010335	0.0171283	0.321465	-3.87191	0.0484764	0.881869		XR_002274725.1	0.0248603	1.02241	-4.50079	0.0043996	0.0428646
														LNC_002763	0	0.084487	-7.29911	0.0485349	0.882487		XR_002274276.1	0	0.515278	-7.49474	0.00441393	0.042951
														LNC_008926	0.0436373	0.339483	-2.75291	0.0485668	0.882588		LNC_004091	0.019698	1.02259	-4.8937	0.00442387	0.0430252
														LNC_005849	0.0310673	0.273656	-2.83741	0.048682	0.882588		LNC_006282	3.97674	0.463487	3.86194	0.00442611	0.0430394
														LNC_011117	0.007415	0.188193	-4.19457	0.0487945	0.88278		LNC_004014	1.8318	29.3224	-3.30504	0.00444115	0.043111
														LNC_004661	0.002137	0.213864	-5.64354	0.0488086	0.88278		LNC_008003	0.11282	1.63217	-3.10202	0.00445894	0.0432371
														LNC_005273	0.233993	0	5.31131	0.0489367	0.882864		LNC_000312	0.045303	0.929752	-3.60253	0.00446339	0.043265
														LNC_007420	0	0.0278147	-5.22628	0.0489463	0.882864		XR_002274451.1	0.100745	4.03083	-4.41654	0.00448499	0.0433983
														LNC_008014	0	0.0789873	-5.22628	0.0489618	0.882864		LNC_001375	0.107053	1.25343	-2.89646	0.00450082	0.0435341
														LNC_002487	0.0115203	0.18556	-3.5443	0.0490716	0.882864		XR_002274405.1	0.098722	4.53607	-4.87841	0.00450138	0.0435341
														LNC_004380	0.012353	0.232125	-4.0063	0.0491124	0.883103		XR_002274897.1	1.99336	0.0479335	5.9651	0.00450589	0.0435624
														XR_002276931.1	0.108722	0	5.31864	0.0491177	0.883103		XR_002275793.1	1.0121	0	8.74395	0.00450836	0.0435695
														LNC_001754	0.00457467	0.102528	-4.13893	0.0492893	0.885006		XR_002274773.1	9.05538	0.733662	4.2831	0.00452917	0.0437281
														LNC_008398	0.018792	0.249404	-3.67724	0.0495098	0.88631		LNC_007156	0.105244	2.83481	-4.02413	0.00452973	0.0437281
																					LNC_006823	0.0562333	1.08965	-3.61719	0.00454617	0.0438146
																					LNC_006235	1.39853	0.0358625	5.94558	0.00454702	0.0438146
																					LNC_003149	0	0.717386	-7.24694	0.00461439	0.0442556
																					LNC_002767	0	0.554884	-7.24281	0.00466404	0.0445849
																					LNC_001877	0	0.758944	-7.24276	0.00467092	0.0446121
																					LNC_007879	2.28846	20.6544	-2.4954	0.0046896	0.0447287
																					LNC_008284	0	0.785263	-7.56973	0.00469324	0.0447557
																					LNC_008517	0	0.335139	-9.01137	0.00469463	0.0447559
																					LNC_004449	0.0566937	1.35751	-3.82817	0.00474638	0.0451302
																					LNC_005068	0.274081	5.18259	-3.51876	0.00474802	0.045138
																					LNC_002504	0.148918	2.06522	-3.11224	0.00475565	0.0451717
																					LNC_007735	0	0.128934	-7.21749	0.00478013	0.0453481
																					LNC_004412	0	0.753211	-8.98169	0.00484117	0.0458063
																					LNC_009607	0.0058	0.451288	-5.60165	0.00485559	0.0458767
																					LNC_010640	10.906	0.389271	5.29303	0.00486716	0.0459326
																					LNC_001579	0.263048	4.30126	-3.33064	0.00490592	0.046163
																					LNC_004216	0	0.812877	-8.9749	0.00490746	0.0461697
																					LNC_004468	0.029409	3.07462	-6.07956	0.00493991	0.0463882
																					LNC_005536	6.78254	0.511782	4.48702	0.00495412	0.0464722
																					XR_002274348.1	0.14137	6.8797	-4.85018	0.0049567	0.0464827
																					LNC_003239	0	0.660697	-8.96156	0.00496461	0.0465327
																					LNC_004403	0.018825	0.816376	-4.41607	0.0049705	0.0465568
																					XR_002276203.1	0.027437	1.29777	-4.50682	0.00497694	0.0465857
																					LNC_003738	0.0360697	0.876213	-3.87707	0.00501495	0.0468542
																					LNC_003720	0	0.731719	-7.26345	0.00501766	0.0468637
																					LNC_003582	0	0.911494	-7.18307	0.00502567	0.0469198
																					LNC_001316	0.059245	1.01707	-3.45717	0.00502933	0.0469304
																					LNC_002408	0.00222267	0.342524	-5.98312	0.00505366	0.0471124
																					LNC_002251	0	1.4134	-7.20039	0.0050754	0.0472158
																					LNC_010834	0	0.955151	-7.20039	0.00507588	0.0472158
																					XR_002275450.1	0	1.40751	-7.16554	0.00514443	0.0475976
																					LNC_010496	0	0.540825	-8.9288	0.00517107	0.0477882
																					LNC_001816	0.00431033	0.590356	-5.93332	0.00518581	0.0478843
																					LNC_003926	0.0585713	1.08214	-3.50215	0.00519174	0.0479311
																					LNC_005946	0.0107447	0.923636	-5.59094	0.00521565	0.0481293
																					LNC_001092	0	0.463483	-7.28788	0.00523624	0.0482614
																					LNC_006132	0.0151973	0.730851	-4.77804	0.00528206	0.0485703
																					LNC_005156	0.0144317	0.43724	-4.1217	0.00533442	0.0489055
																					LNC_006366	0.00581233	0.598885	-5.76711	0.005355	0.0490493
																					LNC_009576	0.008144	0.588746	-5.08417	0.00536898	0.0491207
																					XR_002275229.1	1.46003	0.0187895	6.37985	0.00540309	0.0493236
																					LNC_007573	0	0.188312	-7.19605	0.00549801	0.049991
																					LNC_001252	0.510607	0	8.51724	0.00551955	0.0501044
																					LNC_000125	0.0130547	1.26867	-5.62452	0.00552205	0.0501189
																					LNC_002169	0.0227993	0.54618	-3.87338	0.00554629	0.0502812
																					LNC_011087	0	0.627458	-7.18309	0.0055721	0.0504325
																					LNC_004878	0.108334	1.32162	-2.94601	0.00557582	0.0504579
																					LNC_002651	0	0.859232	-7.12076	0.00561201	0.0506693
																					XR_002276505.1	1.1436	0	8.38156	0.00561449	0.0506834
																					XR_002274992.1	0.00558833	0.996714	-5.96266	0.00562976	0.0507798
																					LNC_009312	0	0.520509	-7.58766	0.00563677	0.0508306
																					LNC_005524	0.202665	4.73256	-3.84089	0.00566738	0.0510193
																					LNC_008424	0.501416	0	8.12843	0.0056709	0.0510427
																					LNC_008436	0	0.893973	-7.19171	0.00568369	0.0511412
																					LNC_005359	0	0.523348	-7.12533	0.00570973	0.0512837
																					LNC_010522	0.0273947	0.894782	-4.17368	0.00572239	0.0513474
																					LNC_008683	0	0.504989	-7.09789	0.00573073	0.0513972
																					LNC_005129	0	0.421235	-7.42642	0.00575114	0.0515129
																					LNC_007660	0.435266	0	8.16516	0.00577955	0.0516934
																					LNC_002129	0.007922	0.763275	-5.69158	0.00578872	0.0517411
																					LNC_008624	0.260748	0	8.12002	0.00582256	0.0519932
																					LNC_010176	0.00707133	0.856595	-5.86358	0.00583726	0.0520992
																					LNC_000189	0.0742677	0.864988	-2.83335	0.00585195	0.0521714
																					LNC_010128	1.80347	0	10.2128	0.00585982	0.0521875
																					XR_002276717.1	0.0550237	2.47822	-4.78888	0.00586131	0.0521875
																					LNC_008383	0.006523	0.524529	-5.02626	0.00587967	0.0522837
																					LNC_008391	0	0.33052	-7.31639	0.00592249	0.0525769
																					LNC_005549	0	0.63629	-7.07457	0.00593784	0.0526581
																					LNC_007816	0	0.738484	-7.07457	0.00593796	0.0526581
																					LNC_000450	0.00776033	0.699638	-5.5189	0.00595671	0.0528074
																					LNC_010459	0	0.522598	-7.08863	0.00597585	0.0529164
																					XR_002274799.1	4.9418	0.332703	4.52601	0.00598387	0.0529464
																					LNC_007891	0	0.566901	-7.23453	0.00598812	0.0529671
																					LNC_004392	0.361532	6.94604	-3.63665	0.00599016	0.052972
																					LNC_004035	0.0507367	1.29225	-3.96608	0.00602512	0.0531668
																					XR_002276947.1	0.007292	0.630155	-5.48993	0.00605718	0.053373
																					LNC_002409	0.004222	0.526915	-5.88179	0.00606899	0.0534431
																					LNC_007940	0.0350623	1.48084	-4.48973	0.00607223	0.0534546
																					LNC_009762	0.0400643	1.26945	-4.16186	0.00609059	0.0535906
																					LNC_001987	0.0239457	0.632825	-3.91605	0.0060945	0.0536165
																					LNC_004305	0	0.428818	-7.06045	0.00609662	0.0536266
																					LNC_007755	0.0674663	1.2312	-3.40407	0.00610805	0.053693
																					LNC_008528	1.32638	0	10.3424	0.00614345	0.053927
																					LNC_007498	0.061038	0.983561	-3.35595	0.00614761	0.0539411
																					LNC_009235	0	0.45904	-7.08397	0.00616415	0.0540401
																					LNC_000458	0.100933	1.53943	-3.23183	0.00618252	0.0541754
																					LNC_001391	0.00350667	0.392176	-5.6514	0.0061868	0.0541871
																					LNC_006150	0.0424543	1.3997	-4.18845	0.00621069	0.0543215
																					LNC_001435	0.0205073	0.495629	-3.88025	0.00621152	0.0543215
																					LNC_002609	0.0195633	0.712109	-4.37545	0.0062175	0.0543356
																					LNC_001280	0.00558767	0.726031	-5.52471	0.00622787	0.0543746
																					LNC_009891	0.0214837	0.613576	-4.10992	0.00623251	0.0543808
																					LNC_011143	0.838166	16.336	-3.54372	0.00623772	0.0544177
																					XR_002274662.1	0.192193	7.26314	-4.35056	0.00624429	0.0544511
																					LNC_000897	0.0361387	0.641613	-3.39567	0.00625062	0.0544959
																					LNC_000647	0.00434267	0.585608	-6.09122	0.00625397	0.0545026
																					LNC_009789	0.019651	1.21445	-5.10621	0.00625939	0.0545122
																					LNC_007853	0.0822263	1.7342	-3.68561	0.00629271	0.0547034
																					LNC_007246	0	0.316989	-7.32041	0.00630525	0.0547709
																					LNC_003920	0.146372	2.25819	-3.23113	0.00631233	0.0548092
																					XR_002275366.1	2.5074	0.0419465	6.14115	0.00631863	0.0548467
																					XR_002276783.1	5.01605	0.232328	4.99362	0.00637946	0.0552447
																					LNC_011177	0	0.883494	-7.0793	0.00640123	0.0553639
																					XR_002276971.1	11.607	1.08813	4.10408	0.00640579	0.0553946
																					LNC_004854	0	0.382169	-7.35958	0.00650842	0.056098
																					LNC_002579	0	0.377858	-7.28427	0.0065251	0.0561717
																					LNC_008023	0	0.559447	-7.2005	0.00654626	0.0563073
																					LNC_009091	0.0146463	0.735897	-4.8283	0.00655262	0.0563274
																					XR_002275267.1	1.02932	0	9.98303	0.00657017	0.0564051
																					LNC_003113	0.817054	10.8469	-3.02254	0.00657771	0.0564576
																					LNC_001283	0.0476307	0.94892	-3.57431	0.00658716	0.0564866
																					LNC_001670	0.228488	0	8.62013	0.00659421	0.0565116
																					LNC_011139	0	0.951557	-7.01228	0.00666197	0.0568808
																					LNC_010796	0	1.33947	-7.43117	0.00666649	0.056893
																					XR_002274460.1	1.18901	0.017768	6.04531	0.00667613	0.0569527
																					LNC_001347	0.0432223	2.74259	-4.91582	0.00676159	0.0574233
																					LNC_003050	0	0.491138	-6.94704	0.00677503	0.0574558
																					LNC_011065	0.665359	12.6222	-3.54828	0.00678758	0.0575094
																					LNC_004113	1.15318	0.043082	5.36646	0.00682956	0.0577309
																					LNC_008172	0.0121327	0.460741	-4.48173	0.00685854	0.0578927
																					LNC_009924	0	0.597247	-6.96227	0.00686004	0.0578927
																					LNC_005514	0.0226017	0.86055	-4.27996	0.00686851	0.0579465
																					LNC_009084	0	0.63139	-6.97754	0.00687058	0.0579522
																					LNC_007576	0	0.611339	-8.68719	0.00689311	0.0580566
																					LNC_008455	0.00649933	0.501597	-5.19432	0.00694883	0.0583207
																					LNC_001017	1.98655	33.7991	-3.41825	0.00694977	0.0583207
																					LNC_003309	0	0.604452	-6.96731	0.00695664	0.0583606
																					LNC_001285	0.0236777	0.875033	-4.43731	0.00696333	0.0583991
																					LNC_010315	0.00018	1.19516	-6.74545	0.00697064	0.0584515
																					LNC_007728	0.018639	0.575604	-4.12672	0.0070015	0.0586391
																					LNC_007628	0	0.434617	-7.03658	0.00700342	0.0586464
																					LNC_010030	0.0569823	0.951538	-3.3128	0.00702405	0.0587338
																					LNC_009393	0.0929427	2.68398	-4.03982	0.00704934	0.0588526
																					LNC_000771	0.005168	0.342581	-5.30167	0.00708599	0.0590784
																					LNC_005616	0	0.395178	-7.5944	0.00708866	0.0590917
																					LNC_007313	0.016396	1.34538	-5.41746	0.00709229	0.0591057
																					LNC_000022	0	0.418744	-7.07454	0.00709353	0.0591057
																					LNC_007772	0	0.525509	-6.97234	0.00709878	0.0591227
																					LNC_009583	0.005348	0.327819	-5.09379	0.0071228	0.0592513
																					XR_002275586.1	1.40253	0.0246425	6.22798	0.00714349	0.0593877
																					LNC_006940	1.25899	0.0287445	6.20461	0.00715151	0.0594275
																					LNC_002119	0	0.343056	-7.02676	0.00717709	0.0595865
																					LNC_000492	0.011412	0.604094	-4.99613	0.00720335	0.0597476
																					LNC_005157	0.064879	0.933945	-3.17548	0.00721193	0.0597949
																					LNC_009181	1.52981	0	9.91977	0.00721818	0.0598378
																					XR_002276628.1	1.83414	21.4839	-2.87768	0.00723902	0.0599605
																					LNC_003327	0.00328167	0.427567	-5.44574	0.00725773	0.0600486
																					LNC_001928	0.288913	4.4779	-3.2405	0.00729422	0.0602514
																					XR_002275490.1	0.754211	11.5153	-3.22135	0.00730886	0.0603295
																					LNC_005251	0	0.456226	-6.9368	0.00731319	0.060345
																					LNC_010689	0	0.618609	-6.9368	0.00731455	0.0603472
																					LNC_004692	0.564795	0	9.81828	0.00731889	0.060374
																					LNC_007033	0	0.41416	-6.90014	0.00732026	0.0603763
																					LNC_006990	0	0.463902	-7.1701	0.00732531	0.0603883
																					LNC_010661	0	0.363526	-7.96316	0.00732861	0.0604002
																					LNC_007236	0.055789	1.00491	-3.44437	0.00733538	0.0604469
																					LNC_000636	0.201113	0	9.87711	0.00735618	0.0605642
																					LNC_010862	0	0.556599	-7.56457	0.00737999	0.0607241
																					LNC_000518	0	0.303461	-7.43492	0.0074012	0.0608601
																					LNC_000814	0.0339697	1.03206	-4.13833	0.00740319	0.0608607
																					LNC_003644	0	0.503629	-6.93165	0.00743952	0.0610686
																					LNC_010592	0	0.30409	-7.08394	0.00744331	0.0610725
																					LNC_001278	0.0213873	0.551154	-3.89753	0.00744458	0.0610738
																					LNC_007753	0	1.19394	-7.10243	0.00747317	0.0612629
																					LNC_004523	0.069571	1.23311	-3.42726	0.00747997	0.0612914
																					LNC_008625	0.2423	0	7.96178	0.00749277	0.0613455
																					XR_002276437.1	0.322848	10.9472	-4.44215	0.00749869	0.0613812
																					LNC_007994	19.0506	3.63082	3.1124	0.00752312	0.0615511
																					LNC_008910	0.0316	2.29528	-5.269	0.00752807	0.0615531
																					LNC_010668	0	1.73243	-8.59415	0.00757329	0.0617633
																					XR_002273842.1	0.487062	8.83614	-3.48409	0.00761896	0.0620362
																					XR_002274583.1	2.27125	0.073804	5.50387	0.00770903	0.0625567
																					XR_002276281.1	5.25628	58.7376	-2.77514	0.00772812	0.0626748
																					LNC_004945	0.0695297	2.10022	-3.99359	0.00774258	0.0627278
																					LNC_007567	0	0.418547	-7.03175	0.0077431	0.0627278
																					XR_002276156.1	0.0875013	5.83805	-5.28356	0.00774632	0.0627278
																					LNC_007813	0.010642	0.371042	-4.40042	0.00775473	0.0627802
																					LNC_006816	0.031029	2.05552	-5.35264	0.00776813	0.0628519
																					LNC_010912	13.5122	86.6286	-1.96426	0.00777066	0.0628631
																					XR_002274698.1	0	0.506122	-6.98737	0.00779327	0.0629724
																					XR_002275446.1	34.0596	6.27404	3.24019	0.00782033	0.0631579
																					LNC_001133	0	0.791244	-6.89487	0.00785407	0.0633156
																					LNC_003591	0.022558	1.54021	-5.2622	0.00786287	0.0633589
																					LNC_008933	0.78758	9.48617	-2.89613	0.00790139	0.0635674
																					LNC_002513	0.0183937	0.937207	-4.86744	0.00792427	0.063709
																					XR_002276458.1	0	0.844961	-8.55437	0.00795839	0.0639144
																					LNC_000648	0.007889	0.844947	-5.91112	0.00800209	0.0641815
																					LNC_000079	1.84783	0	9.88428	0.00800536	0.0641816
																					LNC_003658	0.066222	1.58164	-3.86968	0.00807696	0.0646227
																					LNC_008993	0.007149	1.07246	-5.95212	0.00807938	0.0646234
																					LNC_010042	0.023955	0.791444	-4.2342	0.00809081	0.064696
																					LNC_004092	0.0272303	0.557292	-3.66291	0.00814755	0.0649994
																					LNC_010299	4.10511	0.586526	3.55603	0.00816761	0.0651125
																					LNC_002970	0.109371	1.65858	-3.24214	0.00818567	0.0652005
																					LNC_004282	0	0.770574	-7.02689	0.00820209	0.0652933
																					XR_002273965.1	2.22208	18.9278	-2.36874	0.00822027	0.0654097
																					LNC_008518	0.0555677	1.57214	-4.16579	0.00823939	0.0655301
																					LNC_001361	0.0783423	1.3424	-3.41682	0.00825915	0.0656059
																					LNC_005046	0.0315047	0.772483	-3.93786	0.00826614	0.0656436
																					XR_002273808.1	1.071	0.0236465	5.80244	0.00826717	0.0656436
																					LNC_008632	0.216069	0	7.82143	0.00831775	0.065901
																					LNC_005358	0.733297	6.36767	-2.43193	0.00833571	0.0659983
																					LNC_004557	0.007042	0.559141	-5.3632	0.00833915	0.0659983
																					LNC_003858	0.0677367	1.11819	-3.32808	0.00835352	0.0660803
																					LNC_005498	0.0294757	0.891177	-4.06238	0.00837415	0.0662056
																					LNC_003508	0.019196	0.491648	-3.94616	0.00840543	0.066377
																					LNC_003680	0.20723	0	8.30129	0.00845489	0.0665813
																					LNC_003647	0	0.654362	-6.8893	0.00845538	0.0665813
																					LNC_003321	0.010734	0.54326	-4.82102	0.00849023	0.0667512
																					LNC_010474	0.010223	0.694682	-5.09089	0.008499	0.0668012
																					XR_002276238.1	6.83594	0.120931	6.33549	0.00851009	0.0668219
																					LNC_011238	2.312	132.449	-5.11167	0.00851699	0.0668476
																					XR_002275849.1	0.138999	3.20214	-3.7499	0.00852114	0.0668612
																					LNC_007427	17.1518	0	12.3625	0.00853186	0.066902
																					XR_002274920.1	3.05128	0.12394	5.2196	0.00856891	0.0670725
																					LNC_003889	0.162415	1.88446	-2.81994	0.00858816	0.0671678
																					LNC_002015	0	0.476397	-6.89992	0.00860017	0.0672231
																					LNC_008631	0.263532	0	7.8606	0.00860251	0.0672231
																					LNC_010570	0.470345	7.48601	-3.26287	0.00863341	0.0674087
																					LNC_006205	0.0158213	0.808821	-4.9005	0.00864131	0.067428
																					LNC_009055	0.00490167	0.328566	-4.79935	0.00866231	0.0675377
																					LNC_001548	0.0484127	0.662373	-3.08619	0.00866579	0.0675478
																					XR_002274266.1	0.800655	0	7.91739	0.00866605	0.0675478
																					XR_002276417.1	0.292899	5.38609	-3.49094	0.00868952	0.0676735
																					XR_002274178.1	2.74313	0.0567965	5.821	0.00872464	0.0678421
																					XR_002276790.1	0.47671	7.41803	-3.27808	0.00872466	0.0678421
																					LNC_003525	0.027037	0.664087	-3.87662	0.00872638	0.0678459
																					LNC_003404	0	0.389342	-7.25986	0.0087465	0.0679546
																					LNC_009861	0.332902	0	7.79553	0.00876131	0.0680506
																					LNC_008222	0.009888	0.400416	-4.45489	0.0087772	0.0681453
																					LNC_004700	0.197321	3.20083	-3.36972	0.00879815	0.06826
																					LNC_003073	0.0305493	0.814886	-3.92024	0.00880516	0.0682857
																					LNC_004379	1.91594	0.135423	4.4856	0.00883456	0.0684561
																					LNC_002919	3.31782	37.1224	-2.7602	0.00888345	0.0687675
																					LNC_003140	0	0.483212	-8.44672	0.00889567	0.0688428
																					LNC_000545	2.55871	0.105472	5.3247	0.00890392	0.0688928
																					LNC_001253	1.41593	0.086266	4.70775	0.0089167	0.0689526
																					LNC_007977	0.0135693	0.416785	-4.13905	0.00896363	0.0692235
																					XR_002274212.1	17.1522	5.75692	2.30898	0.00898799	0.0693341
																					LNC_005020	0.116805	1.48296	-2.94075	0.00901504	0.0694847
																					LNC_011230	0	0.938404	-6.86818	0.00901838	0.0695007
																					LNC_001591	0	0.301	-6.90522	0.00902398	0.0695245
																					LNC_004352	0	0.500352	-6.90522	0.00902675	0.0695324
																					LNC_003329	0.00534933	0.449392	-5.58337	0.00905488	0.0696655
																					LNC_000077	0.026034	1.76945	-5.19527	0.00908559	0.0698241
																					LNC_000842	0	0.390085	-6.79591	0.00914856	0.0701983
																					LNC_011165	0	0.773192	-6.79591	0.00914952	0.0701983
																					XR_002275939.1	0.0144307	0.697111	-4.67713	0.00915663	0.0702334
																					LNC_006626	0.0385493	1.83143	-4.41859	0.00921214	0.0704443
																					LNC_008725	2.4286	0	12.1461	0.00927855	0.0707955
																					LNC_010774	0.09026	1.77927	-3.60774	0.00931535	0.0709881
																					LNC_002195	0.022238	1.30008	-5.11258	0.00932835	0.0710383
																					LNC_006336	0.773968	8.65123	-2.78425	0.00936329	0.0711845
																					LNC_006889	0	0.344648	-6.79025	0.00938547	0.0713064
																					LNC_000293	0.040625	0.778764	-3.48192	0.0094011	0.0713957
																					LNC_006943	0.705414	0	10.3965	0.00943367	0.0716037
																					LNC_010946	0.921431	12.5426	-3.03848	0.00944229	0.0716593
																					LNC_005716	0.129764	4.00922	-4.13094	0.00944882	0.0716695
																					LNC_010626	0.375156	0	9.58994	0.00949942	0.0719547
																					LNC_004677	0	0.699533	-7.01709	0.0095081	0.0720105
																					LNC_004690	0.499867	0	9.60932	0.00953236	0.0721548
																					LNC_002067	0.002765	0.469493	-5.58394	0.00955147	0.0722599
																					LNC_004907	0	0.546547	-6.71967	0.00958339	0.0724221
																					LNC_010648	0.0836247	4.83027	-5.22884	0.00960079	0.0725338
																					LNC_009166	0.006189	0.5277	-5.35762	0.00962548	0.0726578
																					LNC_010988	0.070841	2.74427	-4.623	0.0096264	0.0726578
																					LNC_005913	0	1.51352	-8.36811	0.00964094	0.0727179
																					LNC_008110	0	0.70212	-6.70775	0.0096434	0.0727266
																					LNC_006461	0.0135407	1.40101	-5.45041	0.00965186	0.0727804
																					LNC_005175	2.23028	13.0025	-1.86054	0.00966514	0.0728508
																					XR_002274648.1	0.0205227	1.6548	-5.28354	0.00969375	0.072987
																					LNC_000940	0.0390617	0.782505	-3.59376	0.00969377	0.072987
																					LNC_004650	0.0382353	4.11555	-5.87748	0.00970036	0.0730051
																					LNC_010734	0.0651757	3.14464	-4.75646	0.00972917	0.0731639
																					LNC_007684	0.144966	3.64254	-3.85093	0.00973504	0.0731782
																					LNC_007279	1.0039	0.099872	4.03102	0.00974439	0.0732186
																					LNC_006633	0.00615233	0.604722	-5.67102	0.00978504	0.0735041
																					XR_002274138.1	17.7592	6.9137	2.07673	0.00986906	0.0739545
																					LNC_001286	0.0384897	0.729836	-3.51467	0.00988101	0.0740239
																					LNC_001713	0.0405187	1.09448	-4.01043	0.00989479	0.0740906
																					LNC_008443	2.29748	0.063437	5.53164	0.00992777	0.0742837
																					LNC_005278	0.0111387	0.841977	-5.38169	0.0099327	0.0743105
																					LNC_000103	0.0351453	0.854672	-3.89541	0.00996997	0.0744786
																					LNC_004666	0	0.441277	-6.86231	0.0100365	0.0748337
																					LNC_010054	0.00670467	0.37898	-4.69477	0.0100714	0.0750434
																					LNC_001783	0.0135333	0.396911	-4.20228	0.0100801	0.0750985
																					LNC_010272	0	0.92235	-7.01225	0.0100903	0.0751542
																					XR_002274304.1	0.0921573	1.71278	-3.56281	0.0101181	0.0752802
																					LNC_004452	0.324508	0	7.9051	0.0101195	0.0752807
																					LNC_008618	0.504003	0	9.43001	0.010174	0.0755437
																					LNC_011183	26.3252	1.28176	4.91808	0.0101775	0.0755496
																					XR_002274595.1	0.0140607	1.05919	-5.28413	0.0102054	0.0756652
																					LNC_000033	0.0117867	0.541203	-4.76564	0.0102278	0.0758007
																					LNC_008229	0.0131337	0.570736	-4.65969	0.0102434	0.0758797
																					XR_002276794.1	5.71797	50.3666	-2.47239	0.0102576	0.0759502
																					XR_002274464.1	1.58684	24.1349	-3.23375	0.0102614	0.0759581
																					LNC_000002	0.0311867	0.698237	-3.78072	0.0102951	0.0761562
																					LNC_008977	0.0873683	1.30165	-3.17416	0.0103107	0.0762511
																					LNC_010947	1.6731	0.0094165	7.11868	0.0103188	0.0762908
																					LNC_010585	0	0.261203	-7.31935	0.0103376	0.0763583
																					LNC_001357	0.0762223	1.45863	-3.52865	0.0103947	0.0766577
																					LNC_011130	0.0218697	1.53845	-5.34163	0.0104461	0.076944
																					LNC_000229	0.0478443	2.74607	-5.08695	0.0104624	0.0770209
																					LNC_003708	0.0813283	1.58417	-3.53001	0.0104635	0.0770209
																					XR_002276670.1	0.0161427	1.83264	-5.22991	0.0104728	0.0770484
																					LNC_001949	0	0.328901	-7.01214	0.0104842	0.0770584
																					LNC_001436	0.0718517	1.24837	-3.42704	0.0104846	0.0770584
																					XR_002276878.1	0.101226	2.46657	-3.90068	0.0104856	0.0770584
																					XR_002276579.1	1.7616	0.0376495	5.78836	0.0104866	0.0770584
																					LNC_010722	0	0.781282	-6.64604	0.0104947	0.0770869
																					LNC_001106	0	0.199148	-8.28953	0.0105196	0.077198
																					LNC_004969	0	0.568206	-8.29146	0.0105359	0.0772459
																					XR_002274161.1	0.371582	5.71357	-3.22968	0.0105417	0.0772776
																					LNC_006542	0.0484313	0.706535	-3.11894	0.010548	0.0773135
																					LNC_009120	0	0.576999	-6.7731	0.0105539	0.0773466
																					LNC_003019	0.597691	10.0916	-3.34664	0.0105558	0.0773507
																					LNC_006075	0.00551767	0.382864	-5.36645	0.0105823	0.0774527
																					LNC_005833	2.40252	0.0685665	5.70877	0.0105877	0.0774612
																					LNC_007556	0.154573	0	7.71589	0.0105924	0.0774852
																					LNC_005890	0.027512	1.75698	-5.13454	0.0106285	0.0777051
																					LNC_005040	0.0260983	0.677939	-3.85922	0.0106394	0.0777464
																					LNC_008325	0	0.530171	-6.63979	0.0107136	0.0780725
																					LNC_003469	0.083167	1.01784	-2.91666	0.0107342	0.0781813
																					LNC_009764	0.0213753	0.82865	-4.431	0.0107603	0.0783374
																					LNC_009057	0.035037	0.981445	-3.98094	0.0107613	0.0783374
																					LNC_000830	0.00755467	0.3308	-4.8325	0.0107661	0.0783443
																					LNC_001636	0.010669	0.829511	-5.67269	0.0107663	0.0783443
																					LNC_004099	0.0440067	3.74291	-5.70576	0.0107686	0.0783493
																					LNC_008061	0.042323	1.15386	-3.961	0.0108331	0.0787045
																					LNC_008617	0	0.412894	-7.60121	0.0109148	0.0791379
																					XR_002275876.1	0.14414	2.77424	-3.51072	0.010916	0.0791379
																					LNC_003921	0.0778887	1.16852	-3.21444	0.0109287	0.0791754
																					LNC_002327	0.021203	0.568096	-3.98716	0.0109291	0.0791754
																					LNC_001725	0.060404	0.862028	-3.12307	0.0109396	0.0792155
																					LNC_010621	0.106724	1.81797	-3.34261	0.0109422	0.0792155
																					LNC_001276	0.005968	0.590708	-5.458	0.0109527	0.0792616
																					LNC_006597	0.573106	6.42656	-2.83893	0.0109617	0.0792955
																					LNC_001999	2.96363	40.6777	-3.1145	0.0109758	0.0793558
																					LNC_001026	0	0.670646	-6.60741	0.0109808	0.0793715
																					LNC_000661	0	0.373448	-6.60741	0.0109836	0.0793715
																					LNC_009416	0	0.631632	-8.25687	0.0109919	0.0793992
																					LNC_010818	0.979712	9.9472	-2.61059	0.010995	0.0794116
																					LNC_007019	0	0.723588	-6.6138	0.0110144	0.0794925
																					LNC_010342	1.2881	0	8.20122	0.0110191	0.0794925
																					LNC_001979	0.0141923	0.595583	-4.50702	0.0110306	0.0795491
																					LNC_001381	0.0139653	0.81587	-5.13765	0.0110313	0.0795491
																					LNC_007560	0	0.617206	-6.72609	0.0111077	0.0798993
																					LNC_010601	0	0.458306	-6.62015	0.011109	0.0798993
																					LNC_006764	0	0.453427	-8.25458	0.0111131	0.0798993
																					LNC_002328	0.174679	1.79531	-2.68895	0.0111634	0.0801146
																					LNC_010341	1.87648	0.052484	5.40029	0.0111668	0.0801146
																					LNC_004008	0.0308473	0.67105	-3.64433	0.0111848	0.0802075
																					LNC_003650	0.020115	0.659147	-4.31081	0.0112219	0.0803575
																					LNC_009634	0	0.64402	-8.23577	0.0112611	0.0805551
																					LNC_002461	0.0267673	0.590939	-3.74477	0.0112852	0.0806859
																					LNC_001562	0.00272067	0.370488	-6.0176	0.0112874	0.0806909
																					LNC_009238	0.038098	0.879053	-3.75852	0.0113491	0.0810032
																					LNC_010597	0.00790033	0.706736	-5.31474	0.0113817	0.0811294
																					LNC_001872	0.014597	0.954236	-4.81756	0.011387	0.0811294
																					XR_002275978.1	1.08561	0.0273095	5.8498	0.0114517	0.0814866
																					XR_002274817.1	1.36882	15.3587	-2.77112	0.0114537	0.0814876
																					LNC_008705	0.009574	0.424996	-4.61392	0.0114737	0.0815896
																					XR_002274062.1	50.1116	11.782	2.80741	0.0115021	0.08174
																					LNC_010519	0.537249	6.46391	-2.88957	0.0115349	0.081899
																					LNC_003863	0.0209057	0.745069	-4.31027	0.011537	0.0819034
																					LNC_006596	0.419058	4.48103	-2.75926	0.0115575	0.08201
																					LNC_007568	0.044015	0.914874	-3.62296	0.0115692	0.0820588
																					LNC_005785	0	0.420778	-6.97249	0.0115801	0.0821257
																					LNC_009765	0.0231647	1.07568	-4.4507	0.0115824	0.0821314
																					LNC_005120	0	0.487048	-6.64539	0.0116022	0.082257
																					LNC_005090	0.006849	0.504526	-5.22042	0.0116234	0.0823588
																					LNC_006106	1.64241	0.116616	4.38925	0.0116529	0.0824934
																					LNC_006595	0.538108	6.55493	-2.97042	0.0116896	0.0826789
																					LNC_009859	0.290066	0	7.60687	0.011692	0.082686
																					LNC_010492	0.0115323	0.947348	-5.32252	0.0117041	0.0827498
																					LNC_007176	0.061361	1.04105	-3.36972	0.0117248	0.0828117
																					LNC_000352	0.0178423	0.460435	-3.848	0.0117267	0.0828132
																					LNC_002405	0.00746367	0.632006	-5.12627	0.0117487	0.0828985
																					LNC_009062	0.0155583	0.450006	-4.08131	0.0117521	0.0828985
																					LNC_008978	0.0315627	0.964699	-4.26754	0.0117593	0.0829075
																					LNC_002336	0.368858	0	8.09533	0.0117792	0.0830049
																					LNC_010384	0.009209	1.01414	-5.41262	0.0118211	0.0832472
																					LNC_003444	0.0374133	1.10164	-4.04509	0.0118255	0.0832679
																					LNC_008251	0.055251	1.00421	-3.50717	0.0118792	0.0835675
																					LNC_004527	0	0.173681	-6.55448	0.0119207	0.0837949
																					LNC_006980	0	0.364711	-6.54785	0.011967	0.084029
																					LNC_010300	0.640571	5.73837	-2.49871	0.0119995	0.0841713
																					LNC_009164	0.0610153	1.17382	-3.53845	0.0120114	0.0842322
																					LNC_002673	0.198601	3.39432	-3.33553	0.0120176	0.0842558
																					LNC_011159	0.462973	9.84629	-3.60837	0.012021	0.0842621
																					LNC_006126	0.018755	0.624406	-4.06455	0.0120416	0.0843489
																					XR_002274810.1	0.186052	2.7968	-3.20917	0.0120909	0.0846463
																					LNC_004874	0.059743	0.897069	-3.21731	0.0120947	0.0846463
																					LNC_003066	0.226512	2.83573	-3.01213	0.0121453	0.0849035
																					LNC_007817	0.0272567	0.539945	-3.60124	0.0121834	0.085084
																					LNC_010142	0.0116993	0.53608	-4.50177	0.0121954	0.0851132
																					LNC_003690	0.024704	1.02318	-4.44855	0.0122092	0.085178
																					LNC_010571	0.302281	3.70976	-2.92752	0.012226	0.0852309
																					LNC_009158	0.00759733	0.356978	-4.66443	0.0122393	0.0852828
																					LNC_005473	0.0969543	1.19296	-2.93806	0.0122993	0.0855598
																					LNC_007644	0.108012	1.77197	-3.32613	0.0123084	0.0855896
																					XR_002274459.1	1.41482	0.0317115	5.92915	0.0123183	0.0856093
																					LNC_009867	0	0.705484	-6.53448	0.012356	0.0857477
																					LNC_009862	0.247156	0	7.62147	0.0123727	0.0858268
																					LNC_005637	0.028961	0.611901	-3.70622	0.0123736	0.0858268
																					LNC_010944	0	0.839291	-8.13633	0.0123773	0.0858391
																					LNC_002620	0.0156183	0.660608	-4.73399	0.0123785	0.0858391
																					LNC_003853	0.0292183	0.52874	-3.50581	0.0123882	0.0858907
																					LNC_000961	0.0500323	0.75585	-3.23897	0.012389	0.0858907
																					LNC_006772	0	0.814321	-6.51322	0.0124046	0.0859667
																					LNC_011040	0	0.534474	-6.51322	0.0124117	0.0859833
																					LNC_010894	0.31624	5.51907	-3.44462	0.0124198	0.0860086
																					LNC_004792	0.021685	1.21717	-4.98584	0.01243	0.086039
																					LNC_000421	0.9224	14.809	-3.31503	0.0124857	0.0863446
																					LNC_001656	1.99745	0.0603685	5.20058	0.0124999	0.086421
																					LNC_005032	0.864605	12.8233	-3.19951	0.0125029	0.086431
																					LNC_006218	0.0235223	0.607801	-3.976	0.0126054	0.0869766
																					LNC_003911	0.0561283	0.87612	-3.2601	0.0126118	0.0869883
																					LNC_004939	0.168615	1.94509	-2.82896	0.0126295	0.087044
																					XR_002274985.1	0.805262	0	7.90365	0.0126318	0.087044
																					LNC_001325	0.0463277	1.06237	-3.65326	0.0127072	0.0873971
																					LNC_008904	0.0162007	0.64337	-4.45852	0.012755	0.0876213
																					LNC_008301	0	0.629322	-6.52003	0.0127596	0.0876251
																					LNC_004682	0.201773	0.002047	6.19833	0.0128075	0.0878994
																					LNC_007299	0.020456	0.845878	-4.58832	0.0128309	0.0880054
																					LNC_010516	0.026025	1.04197	-4.20063	0.0128363	0.088032
																					LNC_008124	0.088425	0.977609	-2.75164	0.012839	0.0880341
																					XR_002274241.1	0.487187	5.40177	-2.75344	0.0129161	0.088384
																					LNC_008263	0.962985	5.77468	-1.90204	0.0129164	0.088384
																					LNC_005865	0.120241	1.53716	-3.01384	0.0129395	0.0884094
																					LNC_006750	0	0.300449	-6.59383	0.0129429	0.0884094
																					LNC_002098	0.0493103	0.882336	-3.45523	0.0129594	0.088492
																					XR_002276546.1	48.7368	7.24366	3.41087	0.0129968	0.0886499
																					LNC_003918	0.212467	3.91997	-3.52738	0.0130273	0.0887801
																					LNC_000210	0	0.457532	-6.49953	0.0130581	0.0889243
																					LNC_010452	0.847805	0	8.74503	0.013074	0.0889886
																					LNC_005567	0.078385	0.974509	-2.91497	0.0131101	0.0891686
																					LNC_006209	0.158723	3.40301	-3.79925	0.0131294	0.0892608
																					LNC_011114	1.06478	0	8.16186	0.0131317	0.0892608
																					LNC_010179	0	0.66103	-6.48573	0.0131362	0.0892691
																					XR_002276937.1	15.4094	0.471857	5.61168	0.0132052	0.0895552
																					XR_002275178.1	0.695732	10.7397	-3.26355	0.0132164	0.0895835
																					LNC_003256	0.018202	0.757899	-4.45311	0.0132234	0.0895978
																					XR_002275073.1	0.20895	3.22704	-3.23599	0.0132261	0.0896013
																					LNC_006572	0	0.404342	-6.52682	0.0132386	0.0896573
																					LNC_001112	0.00919733	0.393572	-4.67594	0.0132525	0.0896573
																					LNC_004338	5.02597	0.090761	6.28761	0.0132654	0.0896737
																					LNC_007476	0.0475793	0.893887	-3.53895	0.0132842	0.0897681
																					LNC_004197	0.0278077	0.691694	-3.71668	0.0133403	0.0900916
																					LNC_010663	0.165039	3.00304	-3.43058	0.013359	0.0901739
																					XR_002276858.1	0.987041	0.0380315	5.01048	0.0133753	0.0902731
																					LNC_003600	0	0.315993	-8.08141	0.0133791	0.0902875
																					XR_002276517.1	0.206517	4.69087	-3.71006	0.0134206	0.0904797
																					LNC_005314	4.01016	0.628758	3.32638	0.0134313	0.0905187
																					LNC_010480	0.014755	1.63758	-5.57645	0.0134625	0.0906517
																					LNC_000096	0.0299017	0.622401	-3.6251	0.0134768	0.0906926
																					LNC_006702	0.0415403	0.793386	-3.53958	0.0135495	0.0911153
																					LNC_005144	0.0220423	0.691871	-4.29598	0.0136183	0.091492
																					LNC_008965	0.076425	1.13834	-3.15444	0.0136362	0.0915453
																					LNC_007360	0.222635	3.62113	-3.26537	0.0136451	0.0915741
																					LNC_009960	0.00493867	0.68982	-5.47802	0.0137123	0.0918639
																					LNC_002714	0.229577	4.99474	-3.6474	0.0137224	0.091909
																					LNC_004757	0	0.476199	-6.47179	0.0137451	0.0920168
																					LNC_006844	0.0709473	1.88296	-3.98454	0.0137937	0.0922192
																					LNC_009578	0.026526	0.526416	-3.62158	0.0138	0.0922502
																					LNC_007532	0.00458867	0.355407	-5.31407	0.0138426	0.0925013
																					LNC_004691	0.002471	0.282031	-5.36104	0.0139174	0.0929112
																					LNC_000810	0	0.314516	-6.56847	0.0139825	0.0932787
																					LNC_003376	0	0.277191	-6.56847	0.0139897	0.093315
																					LNC_007267	0.214353	0	8.2401	0.0139978	0.0933353
																					LNC_002460	0.0420203	0.822386	-3.56709	0.0140035	0.0933549
																					XR_002276116.1	0	0.862688	-8.02432	0.0140292	0.0934658
																					LNC_006795	0.022688	0.537093	-3.86614	0.0140612	0.0936
																					LNC_011096	0	0.479125	-6.66419	0.0141001	0.0937931
																					LNC_008810	0.0213357	0.707303	-4.34321	0.0141016	0.0937931
																					XR_002276269.1	0.247417	3.17521	-2.97473	0.0141043	0.0937967
																					LNC_008495	0.0344487	0.814863	-3.75113	0.0141342	0.0939166
																					LNC_007072	0.0897533	3.41487	-4.51	0.0141663	0.0940395
																					XR_002276710.1	0.00213567	0.221505	-5.23733	0.0141832	0.0941136
																					LNC_007681	1.07369	12.1017	-2.79514	0.0142072	0.0942549
																					XR_002275515.1	0.524822	12.6493	-3.85208	0.0142546	0.0945009
																					LNC_008805	0	0.821554	-7.07028	0.0142807	0.0946289
																					LNC_006970	0.115753	1.97439	-3.35779	0.0142846	0.0946375
																					LNC_009115	0	0.467846	-6.46476	0.0142854	0.0946375
																					LNC_008118	0.122366	1.95501	-3.28884	0.0142938	0.0946812
																					LNC_003972	0.022377	0.548774	-3.89537	0.0142983	0.0946998
																					LNC_010893	0.0522743	1.92232	-4.45274	0.0143121	0.0947572
																					LNC_004635	0.326571	0.0054975	6.08645	0.0143401	0.0949083
																					XR_002276845.1	15.2009	3.77002	2.71484	0.0143456	0.0949337
																					LNC_008367	0.141234	0	7.68781	0.0143721	0.0950067
																					LNC_007218	0.0497333	0.726502	-3.14532	0.0144267	0.0952766
																					LNC_001667	0	0.359208	-6.44238	0.0144387	0.0953186
																					LNC_008332	0	0.575214	-6.44238	0.0144387	0.0953186
																					LNC_005749	0	0.507668	-6.44238	0.0144448	0.0953393
																					LNC_008057	0.66841	0.0241155	5.22363	0.0144559	0.0953671
																					XR_002277028.1	0.40782	5.65644	-3.13549	0.0144889	0.0954804
																					LNC_006470	0.292912	4.62667	-3.2257	0.0144899	0.0954804
																					LNC_006037	0.0111737	0.485339	-4.38945	0.0144911	0.0954804
																					LNC_010338	4.95131	0.0372535	7.49227	0.0144921	0.0954804
																					LNC_005636	0.010284	0.747465	-5.20972	0.0145126	0.0955245
																					LNC_010531	0.0319967	0.748177	-3.72829	0.0145218	0.0955511
																					LNC_010568	0.174299	3.57094	-3.60588	0.0145555	0.0957386
																					LNC_001091	0.194058	4.47865	-3.70986	0.0145838	0.0958435
																					LNC_001103	0.833968	8.63115	-2.6753	0.0146346	0.0960483
																					LNC_005830	0	0.46732	-6.54036	0.0146455	0.0960849
																					LNC_001787	0	0.439428	-6.54036	0.014646	0.0960849
																					LNC_010852	0	0.702883	-6.54037	0.0146499	0.0960967
																					LNC_001263	0.0809383	2.17447	-4.01439	0.0146754	0.0961953
																					LNC_009666	0.767901	10.4692	-3.04423	0.0147058	0.0963374
																					LNC_009483	0	0.472197	-7.98497	0.0147982	0.0967709
																					LNC_008937	0.185157	2.25602	-2.94166	0.0148406	0.0969334
																					LNC_000690	0.0351867	0.732824	-3.56607	0.014888	0.0971191
																					LNC_007140	0.0312127	0.69988	-3.66277	0.0149009	0.0971429
																					LNC_006570	0.145128	1.61145	-2.79706	0.014908	0.097156
																					LNC_003223	0.0732443	1.93867	-3.95654	0.0149681	0.0973982
																					LNC_009582	0.002466	0.342539	-5.63585	0.0149731	0.0974197
																					LNC_006088	0.102482	3.89917	-4.24818	0.0150032	0.0975578
																					LNC_010686	0.0142933	1.2661	-5.05597	0.0150169	0.0975898
																					LNC_008283	0.106182	1.50916	-3.11758	0.0150819	0.0978514
																					LNC_008634	0.162044	0	7.35806	0.0150853	0.0978614
																					LNC_007750	0.0101577	0.415753	-4.53032	0.0150891	0.0978745
																					LNC_010891	0.0915427	2.90264	-4.16739	0.0151331	0.0980797
																					LNC_006396	0.077552	1.05125	-3.07363	0.0151413	0.0981214
																					LNC_006954	0.513536	0.0520225	3.99267	0.0152004	0.0984222
																					XR_002275219.1	0.448764	0	7.36686	0.0152314	0.0984944
																					LNC_006155	0.021922	0.638965	-4.17966	0.015269	0.0986945
																					LNC_006385	0.0602613	0.825258	-3.09613	0.0152742	0.0987166
																					LNC_008093	0.0351287	0.718851	-3.58881	0.015288	0.0987386
																					LNC_007438	0.391262	6.60986	-3.32384	0.0153016	0.0987701
																					LNC_003218	0.676762	0.008583	6.48082	0.015306	0.0987741
																					XR_002275798.1	0.0376423	0.792354	-3.71334	0.0153244	0.0988358
																					LNC_011001	0.396719	8.25687	-3.61096	0.0153356	0.0988515
																					XR_002275387.1	0.426833	7.64184	-3.42522	0.0153717	0.0990206
																					LNC_002149	0.11887	1.45189	-2.86465	0.0154844	0.0995629
																					XR_002276351.1	0.108797	1.77689	-3.30452	0.015488	0.0995633
																					LNC_006275	0.0417873	0.678871	-3.29696	0.0155025	0.0995974
																					LNC_000354	0.021402	0.513385	-3.75582	0.0155124	0.0996386
																					LNC_006779	0.076233	1.14409	-3.19555	0.0155234	0.099675
																					XR_002276861.1	0.285455	6.73123	-3.79295	0.0155804	0.099948
																					LNC_010399	0.434028	4.52576	-2.70852	0.0156074	0.100075
																					LNC_010400	0.0341133	0.752874	-3.65155	0.0156202	0.100145
																					LNC_008623	0.264937	0	8.97494	0.0156238	0.100152
																					XR_002276168.1	0.0610043	1.4287	-3.76263	0.0156421	0.100212
																					LNC_003441	0.54142	5.17124	-2.57661	0.0156853	0.10033
																					LNC_006346	0.055314	0.770269	-3.0638	0.0157472	0.100631
																					LNC_006922	1.56616	0.0466095	5.39976	0.0157682	0.100699
																					LNC_009192	0.015369	1.05139	-5.17977	0.0157728	0.100699
																					LNC_003116	0	0.379406	-6.36795	0.0157747	0.100699
																					LNC_009934	0	0.422144	-6.37543	0.0157804	0.100699
																					LNC_005658	0	0.479698	-6.36795	0.0157812	0.100699
																					LNC_010475	0.0519557	0.644743	-2.93675	0.015783	0.100699
																					LNC_008540	0.486936	0	8.9766	0.015803	0.100791
																					XR_002276721.1	0.978099	0.0217515	5.81782	0.0158221	0.10089
																					LNC_009588	3.11052	0.351715	3.9167	0.0158358	0.100966
																					XR_002275315.1	0.208402	0	8.1884	0.0158994	0.101263
																					LNC_005832	1.44159	0.037634	5.55135	0.0159308	0.101391
																					LNC_002266	0.0526767	1.43263	-4.07292	0.0159309	0.101391
																					XR_002276088.1	0.030951	2.28798	-5.31612	0.0159318	0.101391
																					LNC_000833	0	0.593828	-6.31302	0.0159564	0.101485
																					LNC_000744	0	0.468558	-6.31302	0.01596	0.101485
																					LNC_002648	0	0.359044	-6.31302	0.0159629	0.101485
																					LNC_004711	0	0.341907	-6.36044	0.0159649	0.101485
																					XR_002274334.1	7.03914	57.1767	-2.36074	0.0159649	0.101485
																					LNC_007105	0	0.66043	-6.40505	0.0160005	0.101611
																					LNC_006065	0	0.339665	-6.40505	0.0160075	0.101639
																					XR_002273923.1	0.014121	0.96767	-5.13074	0.016048	0.101826
																					LNC_009132	0	0.912242	-6.93694	0.0160804	0.102008
																					LNC_008584	0.011143	0.703809	-4.90372	0.0161212	0.102198
																					LNC_004238	0	0.335388	-7.91959	0.0161234	0.102198
																					LNC_008044	0.147106	2.26706	-3.26799	0.0161556	0.102321
																					LNC_001633	0.0325867	0.944712	-4.15199	0.0161779	0.102438
																					LNC_004802	0.392929	0	8.95175	0.0162446	0.10279
																					LNC_007522	0.047652	1.08665	-3.81698	0.0162629	0.102883
																					LNC_005612	0.016586	1.07265	-4.99656	0.0162703	0.102883
																					LNC_007104	0	0.576392	-6.32078	0.0162751	0.102883
																					LNC_009620	0	0.390172	-6.35289	0.0162766	0.102883
																					LNC_002810	0	0.311394	-6.35289	0.0162793	0.102883
																					LNC_004986	0	0.327692	-6.35289	0.0162853	0.102883
																					LNC_000225	0.0771717	0.838368	-2.7083	0.016416	0.103457
																					LNC_003326	0.00799	0.694418	-5.14135	0.0164605	0.103667
																					LNC_008089	0.105746	1.36705	-2.98025	0.0164681	0.103692
																					LNC_005898	0.0719163	1.43993	-3.49515	0.0164715	0.103692
																					LNC_006947	0.33203	0	9.00054	0.0165036	0.103827
																					LNC_006293	0.089397	2.11651	-3.68128	0.0165507	0.104084
																					LNC_002628	0.222528	0	8.89071	0.0165677	0.104179
																					LNC_006983	0.03923	0.744012	-3.46727	0.0166145	0.104308
																					LNC_009790	0.0234097	1.13466	-4.78223	0.0166577	0.104483
																					LNC_005204	0.640852	6.91086	-2.75239	0.0166635	0.104508
																					LNC_002613	0.18636	4.05876	-3.77208	0.0166844	0.104546
																					LNC_002847	0.045641	0.638258	-3.07274	0.0167496	0.104775
																					LNC_009913	0	0.405996	-6.32851	0.0167692	0.104826
																					LNC_004553	0	0.556184	-6.32851	0.0167733	0.10484
																					LNC_004921	0.054292	0.785062	-3.12894	0.0167862	0.104897
																					LNC_007330	0.520607	4.63554	-2.48712	0.0168015	0.104946
																					LNC_003974	0.0140143	0.567051	-4.32249	0.0168079	0.104974
																					LNC_007444	3.26914	0.513737	3.43976	0.0169899	0.105883
																					LNC_006528	0.0614877	1.43831	-3.68102	0.0170477	0.106107
																					LNC_010992	4.7809	0.525513	3.90016	0.0170479	0.106107
																					XR_002275902.1	0.0340943	1.1608	-4.21543	0.0170489	0.106107
																					LNC_002929	8.03531	1.95785	2.76905	0.0170674	0.106192
																					XR_002275701.1	0	0.833206	-7.87167	0.0170728	0.106192
																					LNC_003581	0.00325167	0.437102	-5.11923	0.017103	0.106278
																					LNC_008526	0.560965	0	8.99326	0.0171106	0.106288
																					LNC_004366	0.0396737	0.894258	-3.64409	0.0171162	0.106301
																					LNC_008872	0.019145	1.08817	-5.04236	0.017117	0.106301
																					LNC_010305	0.042131	0.725825	-3.40669	0.0171185	0.106301
																					LNC_005045	0.0540223	1.15943	-3.71975	0.0171435	0.106432
																					LNC_008731	0.042089	0.95538	-3.63955	0.017147	0.106442
																					LNC_006988	0.0557923	1.066	-3.52135	0.0173393	0.107263
																					LNC_008723	0.735365	10.1803	-3.07723	0.0173393	0.107263
																					LNC_000116	0.0594717	1.16261	-3.55986	0.0173568	0.107323
																					LNC_002462	0.0483813	0.766099	-3.32805	0.0173658	0.107342
																					LNC_005983	0.078895	1.65834	-3.70524	0.0173732	0.10735
																					LNC_005960	0	0.434092	-6.33622	0.0173778	0.10735
																					LNC_007348	0	0.0757965	-6.33622	0.0173838	0.107358
																					LNC_002246	0.028212	0.987993	-4.29576	0.0174542	0.107636
																					LNC_001492	0	0.489421	-6.33763	0.0175102	0.107776
																					LNC_003782	0	0.225442	-6.33763	0.0175162	0.107776
																					LNC_002331	0	0.528218	-6.23146	0.017519	0.107776
																					LNC_009134	0	0.549349	-6.23146	0.0175206	0.107776
																					LNC_000176	0.0317323	0.894679	-4.01521	0.0175493	0.107826
																					LNC_003919	0.244487	3.43819	-3.06	0.0175841	0.10798
																					LNC_006214	0.013587	0.847723	-4.81918	0.0176009	0.108035
																					LNC_006699	0.0410137	0.762522	-3.53583	0.0176266	0.108143
																					LNC_008511	0.325377	3.39958	-2.70755	0.0177319	0.108521
																					LNC_001904	0	0.423071	-6.28953	0.0177369	0.108521
																					LNC_008470	0	0.122741	-6.28953	0.0177427	0.108526
																					XR_002275584.1	0.028173	1.26507	-4.84659	0.0178055	0.108784
																					LNC_003220	0.427059	0	9.17527	0.0178243	0.108851
																					LNC_007206	3.40581	0.144777	5.1543	0.0178427	0.108939
																					LNC_007645	0.093439	1.33741	-3.09423	0.0179543	0.109451
																					LNC_009038	0.050395	0.811246	-3.22658	0.0180078	0.109705
																					LNC_006825	0.0856793	1.61223	-3.52163	0.0180183	0.109745
																					LNC_001634	0.0990393	1.3025	-3.04748	0.0180332	0.109799
																					LNC_005094	0.405237	4.92522	-2.9191	0.0180408	0.109821
																					XR_002276827.1	0.311546	4.90237	-3.26553	0.0180429	0.109822
																					LNC_005389	0.512589	6.24254	-2.9274	0.0180814	0.109972
																					LNC_002897	0.0226853	0.496567	-3.66801	0.0181333	0.110166
																					LNC_000311	0.0156793	0.365422	-3.79437	0.0181496	0.110241
																					LNC_004389	0.0432173	0.890277	-3.60287	0.0181906	0.110405
																					LNC_001922	0.0594287	0.752611	-2.95615	0.0181994	0.110446
																					LNC_008368	0.125106	0	7.3983	0.0182261	0.110584
																					LNC_000115	0.043826	0.938029	-3.65604	0.018272	0.11079
																					LNC_000375	0.0787677	1.33098	-3.37101	0.0183855	0.111278
																					LNC_002370	0.169513	4.22913	-3.89286	0.0184209	0.111387
																					LNC_006781	0.0229063	0.524226	-3.70547	0.0184562	0.111534
																					XR_002273901.1	3.86134	32.3155	-2.38335	0.0184662	0.111534
																					LNC_008856	0.0175113	0.552194	-4.23478	0.0184754	0.111534
																					LNC_003497	0	0.586753	-6.32992	0.0185521	0.111887
																					LNC_009180	0.006694	0.472763	-5.09726	0.0186741	0.112447
																					LNC_001138	0.0552487	0.849776	-3.26361	0.0186755	0.112447
																					LNC_006541	0.0953713	0.993596	-2.6942	0.0187243	0.112643
																					LNC_007377	0.06877	1.09665	-3.19528	0.0187646	0.112787
																					LNC_009759	0.031742	1.0763	-4.12263	0.0187672	0.112791
																					LNC_001590	0.0342717	0.624248	-3.40141	0.0187697	0.112793
																					LNC_005238	0	0.351896	-6.26396	0.0187931	0.112871
																					LNC_009958	0.072285	1.57814	-3.54104	0.0188011	0.112896
																					XR_002275476.1	0.390232	3.71977	-2.56221	0.0188601	0.113165
																					LNC_008611	0.173177	2.07999	-2.85404	0.0189198	0.113474
																					LNC_004214	0.12469	4.8706	-4.68794	0.0189278	0.113497
																					LNC_003998	0.236077	2.60188	-2.73513	0.0189787	0.113666
																					LNC_006942	0.329448	0	9.16968	0.0190196	0.113837
																					LNC_011112	75.641	30.9938	2.02432	0.0190329	0.113872
																					LNC_003300	0.0113113	0.701292	-4.84678	0.0190382	0.113888
																					LNC_002348	0.0128347	0.494431	-4.27918	0.0190515	0.113939
																					LNC_000188	0.109744	1.20812	-2.72136	0.0191057	0.1141
																					LNC_002376	0	0.275148	-6.56066	0.0191517	0.114208
																					LNC_001784	0.00373	0.331649	-5.32334	0.0191704	0.114295
																					LNC_009214	2.57655	53.6367	-3.60516	0.0192246	0.114473
																					LNC_001282	0.071586	1.20989	-3.35601	0.0192286	0.114473
																					LNC_010985	3.56095	29.2156	-2.32605	0.0192721	0.114654
																					XR_002276374.1	3.38396	0.185115	4.88331	0.0192827	0.114705
																					LNC_002943	0	0.528053	-6.16234	0.0193127	0.114809
																					LNC_008930	0.00999567	0.454512	-4.40997	0.0193169	0.114822
																					LNC_009063	0	0.539118	-6.16234	0.0193199	0.114823
																					LNC_001675	0	0.37261	-6.22324	0.0193701	0.114996
																					LNC_003793	0.00993167	0.358375	-4.09642	0.0193786	0.115028
																					LNC_008778	0.0856877	1.3008	-3.24043	0.0193887	0.115042
																					LNC_008114	0	0.454304	-6.22324	0.0193897	0.115042
																					LNC_007420	0.0278147	0.67233	-3.64589	0.0194058	0.115078
																					LNC_000864	0	0.33157	-6.1709	0.0194144	0.115117
																					LNC_005139	0.394956	3.56527	-2.48937	0.0194227	0.115154
																					LNC_006137	0.0163447	0.487171	-4.02478	0.0194326	0.115188
																					LNC_005870	0.0616093	0.875723	-3.11281	0.0194556	0.1153
																					LNC_007286	0	0.521339	-6.3516	0.0194638	0.115305
																					LNC_002108	0.265747	4.46644	-3.36774	0.019499	0.115429
																					LNC_007732	0.71105	0	8.80707	0.019507	0.115444
																					LNC_001584	0.109535	1.75917	-3.31685	0.019619	0.115883
																					LNC_000418	0	0.316635	-6.42711	0.0196533	0.116011
																					LNC_001471	0.000466	0.431366	-5.05522	0.0196722	0.116055
																					LNC_004602	0	0.328086	-6.27202	0.0196733	0.116055
																					LNC_004694	0.0479243	0.803117	-3.35712	0.0196792	0.116077
																					LNC_001990	0.0364123	1.12445	-4.19655	0.019712	0.116206
																					LNC_008019	0.647764	0.005663	7.36785	0.0197166	0.116211
																					LNC_003629	0.0982317	1.05387	-2.7239	0.0197928	0.116548
																					LNC_003770	0	0.390929	-6.17942	0.019815	0.116631
																					LNC_000809	0.0215593	0.716371	-4.29118	0.019889	0.116884
																					LNC_003691	0.0405257	0.698138	-3.36819	0.0198899	0.116884
																					LNC_006349	0.030868	0.550947	-3.39884	0.0199297	0.117056
																					LNC_010138	0	0.795196	-6.26559	0.0199856	0.117259
																					LNC_005273	0	0.777233	-6.26559	0.0199882	0.117262
																					LNC_009119	0.117967	1.8542	-3.2389	0.0199965	0.117286
																					LNC_000641	0	0.446214	-6.32213	0.0200128	0.117332
																					LNC_009761	0	0.281707	-6.32213	0.0200205	0.117364
																					LNC_010147	0.012558	0.769963	-4.71465	0.0200234	0.117369
																					LNC_008034	0.0364817	0.520819	-3.13132	0.0200402	0.117443
																					LNC_010641	0.0444887	0.717468	-3.28746	0.0200536	0.117471
																					LNC_003842	0.014565	0.712337	-4.728	0.0201136	0.117729
																					XR_002276835.1	0.17975	2.89967	-3.27134	0.0201298	0.11776
																					LNC_005580	0.105341	1.73669	-3.28963	0.0201381	0.117791
																					LNC_000882	0.402171	0.0015115	5.54409	0.0201411	0.117797
																					LNC_009767	0.030998	0.683216	-3.66055	0.0201675	0.117889
																					LNC_002921	0.0463573	3.76019	-5.63156	0.0202073	0.118059
																					LNC_003862	0.102111	1.56699	-3.23365	0.0202509	0.118276
																					LNC_008736	0.0316473	0.532477	-3.29307	0.0202588	0.118298
																					LNC_008434	0.0176477	0.442016	-3.72838	0.0202734	0.118344
																					LNC_001228	0.219597	2.83413	-3.02635	0.0202899	0.118404
																					LNC_003912	0.0650433	0.907616	-3.06858	0.0203015	0.11846
																					LNC_008876	0.0418993	0.679528	-3.28695	0.0203688	0.118777
																					LNC_001853	0.205439	3.77215	-3.48592	0.0203759	0.118781
																					LNC_008461	0.0650683	1.07227	-3.32838	0.0203781	0.118781
																					XR_002274753.1	0.455833	5.53513	-2.92123	0.0203914	0.11881
																					LNC_006582	0.0457243	0.907559	-3.50402	0.0203917	0.11881
																					LNC_008382	0.052696	0.803422	-3.19163	0.0204022	0.11884
																					LNC_001813	0	0.571906	-6.1879	0.0204026	0.11884
																					LNC_003370	0.552488	0.0524525	4.02237	0.0204221	0.118858
																					LNC_000850	0	0.64567	-6.1879	0.0204236	0.118858
																					XR_002274602.1	0.493435	11.0631	-3.712	0.0204323	0.118865
																					LNC_010777	0.015954	0.77143	-4.76008	0.0204508	0.118942
																					LNC_007982	0.132777	2.43278	-3.49738	0.0204696	0.119028
																					LNC_007041	0.00825167	0.431672	-4.80806	0.0204764	0.119028
																					LNC_000760	0.130168	1.38188	-2.7324	0.0205198	0.119267
																					LNC_001585	0.0982053	2.72868	-4.03738	0.0205555	0.1194
																					LNC_005693	0.3395	7.96516	-3.87707	0.0205626	0.119415
																					LNC_007345	0.329509	0	8.71816	0.0205668	0.119415
																					LNC_010033	0.0433403	1.43885	-4.05486	0.0206294	0.119678
																					LNC_006730	0.171677	1.89978	-2.82629	0.0206609	0.11981
																					LNC_005579	0.058403	1.199	-3.64002	0.0206791	0.119835
																					LNC_003242	0.00678067	0.508631	-5.31317	0.0207042	0.119894
																					XR_002275280.1	1.39819	12.4541	-2.46594	0.0207078	0.119894
																					LNC_007974	2.5825	21.1923	-2.37215	0.0207588	0.120064
																					LNC_009571	1.20564	0.119905	3.9464	0.0207846	0.12015
																					LNC_006248	0.0132343	0.440638	-4.25634	0.0208101	0.120238
																					LNC_008121	0.0981417	1.78229	-3.50016	0.0208328	0.120316
																					LNC_008885	0	0.355824	-6.28007	0.0208951	0.120606
																					LNC_000282	0.365084	5.37898	-3.15056	0.02096	0.120874
																					XR_002273599.1	2.78358	0.288809	3.97086	0.0209792	0.12097
																					LNC_008971	0.1427	2.11818	-3.14612	0.0209929	0.120989
																					XR_002275288.1	0.514913	4.86186	-2.54549	0.021054	0.121238
																					LNC_002612	0.426216	10.1173	-3.7771	0.0210628	0.121276
																					LNC_005858	1.20297	0.0952425	4.36226	0.021065	0.121276
																					LNC_006438	0.018185	1.50353	-4.89302	0.0210963	0.121318
																					LNC_010387	0.101121	1.84493	-3.42562	0.0211038	0.121323
																					XR_002274663.1	0.450698	6.08547	-3.05808	0.0212004	0.121727
																					XR_002273821.1	0.0745657	2.24006	-4.10407	0.0212096	0.121767
																					LNC_006362	0.0254533	0.818339	-4.15985	0.0212426	0.121855
																					XR_002276095.1	0.186548	2.97978	-3.20478	0.0212924	0.122061
																					LNC_008709	0	0.443662	-7.66229	0.0213323	0.122193
																					LNC_006511	0	0.479837	-6.0807	0.0213759	0.122316
																					LNC_004796	0	0.71631	-6.0807	0.0213832	0.122344
																					LNC_005000	1.36753	17.3728	-2.94226	0.0213969	0.12241
																					LNC_002207	0	0.207571	-6.08972	0.0214027	0.122418
																					LNC_006011	0	0.416637	-6.08972	0.0214204	0.122469
																					LNC_006356	0.127565	3.53723	-3.94068	0.0214775	0.122719
																					LNC_007410	0.0262107	0.696406	-3.9459	0.0214921	0.122777
																					LNC_004360	0.0677067	0.989519	-3.09283	0.0215049	0.122837
																					LNC_004016	0.00677067	0.412617	-4.84824	0.021514	0.122838
																					LNC_000527	0.226433	5.80689	-3.94849	0.0215197	0.122838
																					LNC_008477	0	0.272963	-6.25746	0.0215204	0.122838
																					LNC_006791	0.0216543	0.382319	-3.30713	0.021535	0.122882
																					LNC_005828	0.0103257	0.568456	-4.94285	0.0215405	0.122897
																					LNC_005338	0.065847	0	7.17385	0.0215746	0.123019
																					LNC_009371	0.012704	0.596271	-4.81992	0.0215766	0.123019
																					LNC_005038	0.009224	0.40108	-4.3321	0.0216249	0.123179
																					LNC_001932	2.85829	13.6433	-1.57662	0.0216457	0.123263
																					LNC_002187	0	0.336278	-6.19824	0.0216493	0.123268
																					LNC_002047	0	0.325288	-6.14509	0.0216903	0.123463
																					LNC_006592	0.193851	2.40704	-2.94335	0.0217065	0.123529
																					XR_002273625.1	0.138693	2.38616	-3.2903	0.021732	0.123624
																					LNC_001977	0.067306	1.03619	-3.18709	0.0217373	0.123642
																					LNC_006287	0	0.474268	-6.07163	0.02175	0.123688
																					LNC_001890	0	0.399184	-6.07163	0.0217592	0.123695
																					LNC_010360	0.452734	6.90024	-3.20133	0.0217596	0.123695
																					LNC_006261	0	0.602024	-6.07163	0.0217624	0.123695
																					LNC_003440	2.24206	17.7417	-2.28365	0.021801	0.123838
																					XR_002275516.1	0.31663	4.52943	-3.13833	0.0218103	0.123866
																					LNC_001016	1.25602	13.6614	-2.75477	0.0218669	0.124034
																					LNC_005037	0	0.263728	-6.43447	0.0218709	0.124043
																					LNC_004476	5.16989	0.651702	3.7431	0.0219953	0.124486
																					LNC_003618	0.256117	0	8.82996	0.0220442	0.124669
																					XR_002273856.1	0.068842	1.69246	-3.73049	0.0220442	0.124669
																					XR_002276963.1	0.080422	2.6621	-4.11062	0.0220509	0.124681
																					LNC_002419	0.00921867	0.477266	-4.92554	0.0220852	0.12485
																					LNC_006540	0.109361	1.20923	-2.74291	0.0220887	0.124857
																					LNC_001628	0.868407	0.0142805	5.44439	0.0221239	0.124963
																					LNC_004433	0.15173	0	6.95929	0.0221462	0.125029
																					LNC_006379	0.0557303	0.846961	-3.16005	0.022231	0.125418
																					LNC_001601	0.0723697	0.986142	-3.06336	0.0222458	0.125467
																					LNC_006085	0	0.440183	-6.10764	0.0222779	0.125555
																					LNC_007406	0.00685767	0.489208	-4.94434	0.0223121	0.125638
																					LNC_000485	0.070562	0.86382	-2.92164	0.0223307	0.125711
																					LNC_007620	0.137164	2.01281	-3.11303	0.0223417	0.125724
																					LNC_010808	0.0488083	1.75851	-4.24648	0.0223418	0.125724
																					LNC_000781	0.226073	2.81951	-2.96455	0.0223422	0.125724
																					LNC_002516	0.57502	0	8.65277	0.0223616	0.125781
																					XR_002274636.1	0.446609	9.03003	-3.61552	0.0224705	0.12619
																					LNC_004603	0.0942437	1.67797	-3.37517	0.0224854	0.126225
																					LNC_007535	0	0.33497	-6.28812	0.0225632	0.126541
																					LNC_006871	0	0.241339	-6.28812	0.0225697	0.126541
																					LNC_008774	0	0.328122	-6.20482	0.0225888	0.126584
																					LNC_002050	0	0.388597	-6.20482	0.0225975	0.126594
																					LNC_002450	0.0194527	1.80513	-4.96006	0.0227099	0.127064
																					LNC_003100	0.060274	0.794756	-2.95651	0.0227339	0.127143
																					XR_002275493.1	0.194717	2.67423	-3.06292	0.022736	0.127143
																					LNC_000952	2.03368	23.4857	-2.82922	0.0227419	0.127146
																					LNC_003517	0.0321957	0.731936	-3.80249	0.0227509	0.127172
																					LNC_008793	0.090836	1.29138	-3.06779	0.022778	0.12727
																					LNC_001914	0.0111793	0.587923	-4.73513	0.022795	0.127327
																					XR_002274235.1	0.0715813	1.10437	-3.19586	0.0228701	0.127603
																					XR_002274203.1	0.13239	1.70018	-3.00008	0.0229494	0.127944
																					XR_002275834.1	1.8071	0	9.58965	0.0229534	0.127953
																					LNC_001360	0.0201987	0.547012	-3.87599	0.022966	0.127999
																					LNC_005202	1.09291	9.55073	-2.44071	0.0229708	0.127999
																					LNC_000440	0.10304	1.46001	-3.14299	0.0229946	0.128106
																					LNC_005405	0.00806567	0.44619	-4.83902	0.0230517	0.12832
																					LNC_002646	0.652399	0.0192205	5.13985	0.0230704	0.128374
																					LNC_006418	0.207214	0	8.50899	0.0231156	0.128495
																					LNC_006288	0.0126603	0.736015	-4.88716	0.023161	0.128605
																					LNC_007614	0	0.286837	-6.11655	0.0231796	0.12867
																					LNC_005172	0.047397	0.706902	-3.14988	0.0232278	0.128885
																					LNC_008504	0.0462597	0.686401	-3.16723	0.0232449	0.128926
																					LNC_006291	0	0.308942	-6.18976	0.0232472	0.128926
																					LNC_002310	0.045854	1.05015	-3.72398	0.0232794	0.129016
																					LNC_005495	0.0159147	0.546126	-4.09956	0.0233431	0.129234
																					LNC_006686	0.0250593	0.993612	-4.61402	0.0233805	0.129374
																					XR_002273947.1	1.18695	11.5679	-2.55897	0.0234081	0.129496
																					LNC_007738	0.0722947	0.718202	-2.61594	0.0234808	0.129859
																					LNC_006278	0.035777	0.555058	-3.21867	0.0235682	0.130226
																					LNC_001732	0.316552	0.0475305	3.46988	0.0235966	0.130343
																					LNC_007177	0.0775107	1.13871	-3.22981	0.0236132	0.130409
																					LNC_000993	0	0.271179	-6.50603	0.0236361	0.130523
																					LNC_003466	0.195662	2.04173	-2.68897	0.023729	0.130853
																					LNC_006872	0.0531567	0.79581	-3.16799	0.0237648	0.130963
																					XR_002276597.1	0.31613	7.29881	-3.87219	0.0237655	0.130963
																					LNC_006700	0.04859	0.634221	-2.959	0.0237951	0.131078
																					LNC_007714	0.0296507	1.15429	-4.00794	0.0237999	0.131078
																					LNC_001850	3.38219	0.351519	3.85422	0.0238007	0.131078
																					LNC_009343	0	0.493264	-6.00374	0.0238188	0.13112
																					LNC_010798	0	0.436406	-6.00374	0.0238247	0.131126
																					LNC_009774	0	0.468705	-6.00374	0.023835	0.131162
																					LNC_006509	0.329104	2.76746	-2.38224	0.0238393	0.13117
																					LNC_003826	0.410595	4.57136	-2.8267	0.0238534	0.131173
																					LNC_000631	0	0.296805	-6.01322	0.0239192	0.13139
																					LNC_008119	1.07709	13.08	-2.89651	0.0239701	0.131579
																					LNC_002960	0.0160087	0.49513	-4.2301	0.0239703	0.131579
																					LNC_008046	0	0.199319	-5.9942	0.0240016	0.131725
																					LNC_001595	1.34472	0	10.5257	0.0240057	0.131735
																					LNC_002218	0.058835	0.766484	-2.98873	0.024054	0.131908
																					LNC_001460	0	0.399726	-7.54498	0.0240605	0.131931
																					LNC_006180	0.00895967	0.509592	-4.82338	0.0240923	0.132053
																					LNC_001179	0.0493017	0.604251	-2.90667	0.0241334	0.132239
																					LNC_000634	0.216154	1.93331	-2.45347	0.0241964	0.13249
																					LNC_010347	3.76147	0.0462465	6.77318	0.0242128	0.132517
																					LNC_000484	0.032323	0.537037	-3.34685	0.0242311	0.132577
																					LNC_010260	0.030266	0.581765	-3.49249	0.0242608	0.132691
																					XR_002274572.1	1.23652	14.8589	-2.8949	0.0243205	0.132895
																					XR_002274960.1	0.214778	3.09685	-3.16322	0.0243491	0.132986
																					LNC_011227	0.0420507	2.04006	-4.79915	0.0244415	0.133346
																					LNC_005525	0.01329	0.43345	-4.27945	0.0244637	0.133404
																					LNC_010097	0	0.373955	-6.02266	0.0244642	0.133404
																					LNC_010472	0	0.295648	-6.12545	0.024479	0.133432
																					XR_002275621.1	0	0.304289	-6.12545	0.0244881	0.133436
																					LNC_002564	0.022844	0.636258	-4.06667	0.0245084	0.133468
																					LNC_010604	0.055902	1.06387	-3.47734	0.0245535	0.133654
																					LNC_009854	0	0.40428	-5.9846	0.0245584	0.133667
																					LNC_000827	0	0.498262	-5.9846	0.024568	0.13368
																					XR_002273669.1	0.051087	2.30389	-4.68996	0.0246433	0.133892
																					LNC_004367	2.52931	0.447976	3.19576	0.0247259	0.134157
																					LNC_008293	0	0.262838	-6.06249	0.0247332	0.134175
																					LNC_001258	0	0.358855	-6.06249	0.0247456	0.13421
																					LNC_000822	0.0363253	0.728242	-3.55722	0.0247528	0.134236
																					LNC_000277	0.158064	2.38068	-3.1902	0.0247638	0.134257
																					LNC_010317	0.40331	9.5064	-3.83929	0.024879	0.134683
																					LNC_002375	0.0194877	0.610624	-4.25839	0.0248981	0.13476
																					LNC_008153	0.0802543	1.11055	-3.08201	0.0249779	0.135052
																					LNC_008894	0.051994	0.757894	-3.2127	0.025028	0.135264
																					LNC_005276	0.432953	9.54706	-3.74562	0.025044	0.135286
																					LNC_004418	0.023497	0.521235	-3.55217	0.0250519	0.135286
																					LNC_001788	0.099492	1.08318	-2.76271	0.025054	0.135286
																					LNC_002712	0.025133	0.522169	-3.61607	0.0250577	0.135293
																					LNC_008880	0.043546	0.796782	-3.48812	0.0250808	0.135391
																					LNC_009856	0.191993	0	7.77693	0.0251383	0.135636
																					LNC_010247	0.020371	0.865295	-4.64676	0.0251698	0.135739
																					LNC_007311	0	0.472293	-6.11871	0.025178	0.135757
																					LNC_000632	0.009169	0.530123	-4.69839	0.0252226	0.135931
																					LNC_002134	0	0.291088	-6.44186	0.0252343	0.135981
																					LNC_000300	0	0.426934	-6.44186	0.0252418	0.136008
																					LNC_010136	0.0792113	1.14255	-3.04433	0.025261	0.136098
																					LNC_002313	0.205191	2.30772	-2.74173	0.0252986	0.136202
																					LNC_007643	0.092192	1.42302	-3.15714	0.0253275	0.136311
																					LNC_003091	0.132153	2.24046	-3.34048	0.0253381	0.136351
																					LNC_006677	0	0.138475	-6.30626	0.0253611	0.136404
																					LNC_011186	0	0.469369	-6.03207	0.0253697	0.136408
																					LNC_010576	0	0.70755	-6.03208	0.0253788	0.136408
																					XR_002276782.1	1.86502	0.104912	4.7282	0.02539	0.13642
																					LNC_005644	0.0331117	0.599572	-3.53861	0.0253975	0.136422
																					LNC_008252	0.0481593	0.787562	-3.30129	0.0254166	0.136478
																					XR_002276272.1	0.295796	4.63602	-3.22921	0.0254566	0.136478
																					XR_002273899.1	0.215891	4.39399	-3.4908	0.0254768	0.136516
																					LNC_006133	0.143974	1.23422	-2.41037	0.0254849	0.136533
																					XR_002275540.1	8.60792	2.22108	2.66324	0.0255609	0.136843
																					XR_002276306.1	3.39951	0.876313	2.69449	0.0255932	0.136945
																					LNC_005899	0.0461463	0.867467	-3.41499	0.0256496	0.137203
																					LNC_002585	0.036436	0.889303	-3.86353	0.0256843	0.137362
																					LNC_008665	0.187498	2.22188	-2.85913	0.0257365	0.137561
																					XR_002274959.1	0.678423	8.90423	-2.96448	0.0257574	0.137641
																					LNC_003789	1.15877	0.100612	4.13482	0.0257613	0.137641
																					LNC_003136	0	0.336205	-6.05328	0.0257808	0.137705
																					LNC_009956	0.0747243	2.02742	-3.88495	0.0258154	0.137876
																					XR_002277013.1	2.85784	21.6611	-2.25226	0.0258368	0.137951
																					LNC_009710	0.0414727	0.681619	-3.33202	0.0259213	0.138269
																					XR_002274705.1	0.857346	8.23153	-2.50938	0.0260005	0.138571
																					LNC_010656	0.023644	0.929982	-4.64315	0.0260823	0.138887
																					XR_002275300.1	0.134726	2.73343	-3.40122	0.0261709	0.139149
																					LNC_004922	0	0.309633	-7.43279	0.0262202	0.139258
																					LNC_000640	0.130192	1.91898	-3.12641	0.0262209	0.139258
																					LNC_010481	0.393078	4.52358	-2.81055	0.0262276	0.139258
																					LNC_002630	0.773938	0.038464	5.00686	0.0262276	0.139258
																					LNC_007559	0	0.623842	-7.45027	0.0262858	0.1395
																					LNC_005558	0	0.327149	-6.13434	0.0262963	0.1395
																					LNC_005161	0	0.274067	-6.13434	0.0263007	0.1395
																					LNC_001552	0	0.402162	-6.13434	0.0263089	0.1395
																					LNC_002398	0	0.358432	-6.13434	0.0263093	0.1395
																					XR_002273603.1	3.43685	29.0359	-2.37536	0.0263104	0.1395
																					LNC_010710	1.09729	0	8.42644	0.0263595	0.13969
																					LNC_005033	0.072279	1.06781	-3.10635	0.0263776	0.139759
																					LNC_004504	0.10224	1.89009	-3.38562	0.0263908	0.139801
																					XR_002275170.1	64.3184	38.0228	1.4714	0.0263985	0.139816
																					LNC_003402	0.130319	1.38273	-2.72227	0.0264256	0.139905
																					LNC_008351	0.120286	1.07422	-2.46866	0.0264899	0.140099
																					XR_002274626.1	0.141665	2.7295	-3.44815	0.0265012	0.14012
																					LNC_007032	0.0266207	0.496074	-3.42616	0.0265041	0.140121
																					LNC_010884	1.07473	11.3861	-2.69295	0.026516	0.14017
																					LNC_007631	0.0809503	1.23904	-3.14617	0.0265232	0.140181
																					LNC_008779	0.029939	0.5338	-3.3205	0.0265371	0.140203
																					LNC_008345	0.232284	2.99024	-3.05107	0.0265625	0.140295
																					LNC_011202	0.247854	4.30387	-3.26713	0.0265892	0.140373
																					LNC_002013	0.039677	0.671709	-3.27021	0.026599	0.14039
																					LNC_001827	0.116882	2.55525	-3.63393	0.026624	0.140438
																					LNC_004353	0	0.316553	-6.04146	0.0266395	0.140467
																					LNC_001275	0.0213433	0.615386	-3.90259	0.0267181	0.140754
																					LNC_002250	0.137195	1.91735	-3.08376	0.0267181	0.140754
																					LNC_010715	0.0619557	1.02465	-3.32807	0.0267553	0.140885
																					LNC_000462	0.0117237	2.35382	-6.1747	0.0269048	0.141404
																					LNC_009948	0.0247027	0.648408	-3.83434	0.0269097	0.141404
																					LNC_007000	0	0.413516	-5.92241	0.0269142	0.141404
																					LNC_007006	0	0.462508	-5.92241	0.0269218	0.141423
																					LNC_008449	0	0.352365	-5.91235	0.0269397	0.141463
																					LNC_000955	0.0226367	0.526544	-3.65123	0.0269624	0.141556
																					LNC_003176	0.007393	0.445079	-4.94814	0.0270115	0.14176
																					XR_002274794.1	1.51693	13.423	-2.4596	0.0270302	0.141813
																					LNC_010181	0.196951	1.95084	-2.63821	0.0270493	0.141813
																					LNC_007154	0.126779	1.41616	-2.75411	0.0270517	0.141813
																					XR_002274653.1	1.17239	0.132228	3.78882	0.0270681	0.141841
																					LNC_000385	0.0381533	0.68214	-3.38374	0.0271949	0.142267
																					LNC_009022	0	0.387928	-6.2409	0.027198	0.142267
																					LNC_009903	0.042938	1.44359	-4.14951	0.0272143	0.142285
																					LNC_008432	0.0607387	0.854017	-3.05232	0.0272146	0.142285
																					LNC_005268	0	0.464533	-5.93241	0.0272386	0.142357
																					LNC_001312	0	0.194581	-5.93241	0.0272483	0.142381
																					LNC_003399	0	0.325521	-5.93241	0.0272557	0.142389
																					LNC_001874	0	0.414013	-6.04396	0.0274248	0.143075
																					LNC_005698	0	0.277759	-5.90222	0.0274375	0.143126
																					LNC_002892	0.057254	0.991335	-3.44728	0.0275248	0.14346
																					LNC_000009	0.012547	0.429192	-4.07753	0.0276006	0.143719
																					LNC_009470	0.177753	1.83831	-2.64744	0.0276074	0.143735
																					LNC_007292	0.00614933	0.348139	-4.63281	0.0276116	0.143735
																					LNC_006806	0.0590733	0.795402	-2.97043	0.0276303	0.143766
																					LNC_006768	0.088959	1.06666	-2.86642	0.0276501	0.143799
																					LNC_007375	0.0912953	1.00868	-2.75496	0.027652	0.143799
																					LNC_005750	0.0222173	0.382078	-3.36425	0.0276549	0.143799
																					LNC_004721	0.58937	0	10.2503	0.0277733	0.144214
																					LNC_008706	0.0196717	0.518761	-3.99244	0.0277737	0.144214
																					LNC_006845	0	0.606306	-7.37307	0.0277937	0.144263
																					LNC_000258	0.103352	1.21598	-2.85795	0.0278446	0.144446
																					XR_002275248.1	0.0347597	1.08007	-3.97198	0.0278446	0.144446
																					XR_002276905.1	0.0756463	1.247	-3.24588	0.0278761	0.144556
																					LNC_007815	0.0139853	0.597997	-4.63803	0.0279222	0.144726
																					LNC_006891	0.0762747	1.22067	-3.30607	0.0279459	0.144799
																					LNC_007633	0.00703133	0.300304	-4.20944	0.0279635	0.144859
																					LNC_005866	0.0963873	1.33796	-3.06904	0.0279689	0.144873
																					LNC_008086	0.178252	2.03137	-2.80404	0.0279727	0.14488
																					LNC_004502	0.0887983	1.50974	-3.27297	0.028062	0.145152
																					LNC_002008	0	0.406436	-5.94238	0.0280723	0.145184
																					LNC_006608	0.552941	5.73726	-2.67361	0.0280791	0.145184
																					LNC_002404	0	0.38885	-5.94238	0.0280895	0.145184
																					LNC_005718	0.05188	2.42138	-4.50927	0.0281122	0.145249
																					LNC_001988	0.40232	0.0164615	5.12694	0.028182	0.14546
																					LNC_003229	0.281881	0	7.07349	0.028193	0.145503
																					LNC_010920	0.461851	5.45091	-2.82039	0.0282112	0.14557
																					LNC_002870	0.026775	0.514958	-3.35947	0.0282348	0.145637
																					LNC_009775	0.0737217	1.06146	-3.08484	0.0282701	0.145806
																					LNC_006787	0.119657	1.35265	-2.7846	0.0282745	0.145815
																					LNC_010755	1.04501	8.75464	-2.39203	0.0283013	0.145885
																					LNC_009043	0	0.357224	-5.97491	0.028354	0.14598
																					LNC_006917	0	0.345491	-5.97491	0.0283636	0.145998
																					LNC_001110	0	0.430521	-5.89201	0.0283735	0.145998
																					LNC_006593	0.252012	2.66319	-2.68517	0.0283737	0.145998
																					LNC_007976	0	0.419738	-5.89201	0.0283759	0.145998
																					LNC_001142	0	0.369663	-5.97491	0.0283795	0.146002
																					LNC_003684	0	0.364569	-5.97491	0.0283898	0.146014
																					LNC_005134	0.20382	1.78181	-2.42546	0.0284236	0.14612
																					LNC_001494	0.118147	2.90749	-3.75042	0.028465	0.146265
																					LNC_000197	0.0123577	0.814782	-5.04389	0.0285034	0.146367
																					LNC_002291	0.0247137	0.720843	-3.86536	0.0285044	0.146367
																					LNC_005104	0.607708	4.89945	-2.32565	0.0285059	0.146367
																					LNC_005225	0.0548527	0.875155	-3.19902	0.0285148	0.146392
																					LNC_008214	0.446867	0	8.52871	0.0285742	0.146544
																					LNC_010765	0	0.220158	-6.05085	0.0285764	0.146544
																					LNC_003702	0	0.304588	-6.05085	0.0285771	0.146544
																					LNC_006612	0.0209583	0.593989	-3.99228	0.0286258	0.146665
																					LNC_000275	0.114333	1.50102	-3.01845	0.0286553	0.146727
																					LNC_005896	0.0375473	0.80977	-3.65615	0.0286773	0.146761
																					XR_002276762.1	105.543	63.38	1.45326	0.0286811	0.146761
																					LNC_003939	0.947887	0	10.2708	0.02869	0.146761
																					LNC_007461	0.0775873	1.44538	-3.51274	0.0286916	0.146761
																					LNC_001975	0.00845533	0.371034	-4.59461	0.0287314	0.146888
																					LNC_006615	0.455748	5.47307	-2.88599	0.0287363	0.146888
																					LNC_006145	0	0.370425	-7.34891	0.0287819	0.147029
																					LNC_010588	0.031177	0.761906	-3.83918	0.0287886	0.147029
																					LNC_009182	0.410414	6.52133	-3.26913	0.0287942	0.147029
																					LNC_009007	2.11555	16.6659	-2.29642	0.0287989	0.147029
																					LNC_001588	0.0175833	0.480726	-4.0477	0.0288024	0.147029
																					LNC_004281	0.016165	0.488422	-4.07963	0.0288276	0.147131
																					LNC_002285	0.008021	0.355077	-4.67498	0.028872	0.14733
																					LNC_003211	0.0246187	0.438686	-3.38136	0.0289523	0.147658
																					LNC_003661	2.57389	21.5716	-2.34008	0.0289598	0.147683
																					LNC_004183	0	0.124821	-6.14325	0.0289788	0.147747
																					LNC_009645	0	0.221648	-6.14325	0.0289805	0.147747
																					LNC_003276	0	0.371555	-6.14325	0.0289901	0.147783
																					LNC_002550	0.0281757	0.497198	-3.36276	0.0290155	0.147885
																					LNC_008747	0.36383	2.7005	-2.20114	0.029031	0.14791
																					LNC_006284	0.0951743	1.10521	-2.83494	0.0290666	0.14805
																					LNC_003586	0.0437787	0.725742	-3.32227	0.0290873	0.148101
																					LNC_010451	1.44978	0.162743	3.89028	0.0290986	0.148117
																					LNC_000753	0.049204	0.719192	-3.16766	0.029106	0.148141
																					LNC_004592	0.0263953	0.615699	-3.50051	0.0291483	0.148329
																					LNC_003983	0	0.255176	-6.17245	0.0291781	0.148439
																					LNC_001024	0	0.370642	-6.17245	0.0291835	0.148439
																					LNC_000460	0.211336	0	7.33147	0.0291936	0.148464
																					LNC_008193	0.510678	0.0296805	4.75091	0.0292599	0.148733
																					LNC_005355	0.120848	1.23809	-2.66601	0.0293105	0.148895
																					LNC_002554	0.098213	1.43225	-3.14856	0.0293672	0.149128
																					LNC_004006	0.0657197	1.1224	-3.25902	0.0293923	0.1492
																					LNC_000748	0.051832	0.732308	-3.09366	0.0294921	0.149524
																					LNC_002342	0.203116	2.24357	-2.81032	0.0294939	0.149524
																					LNC_002049	0.075924	1.57185	-3.42725	0.0295281	0.149642
																					LNC_000331	0.141334	1.66446	-2.87718	0.0295468	0.149696
																					LNC_008954	0.0407917	0.65641	-3.2694	0.0296654	0.150083
																					LNC_010564	0.016887	0.642711	-4.45812	0.0296801	0.150097
																					LNC_009984	0.127603	1.67534	-2.93288	0.0297042	0.150163
																					LNC_010643	5.13693	33.636	-2.02759	0.0297356	0.150254
																					XR_002275771.1	2.97659	0.288305	3.92668	0.0297689	0.150367
																					LNC_010593	0	1.15998	-7.31077	0.0297898	0.150403
																					LNC_011134	0.22909	8.01405	-4.37046	0.0297923	0.150403
																					LNC_008533	0.316656	0	8.2305	0.0298709	0.150566
																					LNC_001469	0.0284657	0.764568	-3.96434	0.0298993	0.150607
																					XR_002276110.1	0.330186	3.13364	-2.54444	0.0299629	0.150782
																					LNC_001328	0.166141	1.34019	-2.31229	0.0299852	0.150869
																					LNC_002998	6.1e-05	0.255758	-6.0881	0.029991	0.150869
																					LNC_010464	0.476465	5.58713	-2.86205	0.0300232	0.150948
																					LNC_000314	0.404563	0.019135	4.72269	0.030038	0.150995
																					LNC_008280	0.42561	4.14346	-2.59093	0.0300407	0.150995
																					LNC_006503	0	0.252759	-5.96512	0.0300498	0.151027
																					LNC_006720	0	0.455497	-5.96512	0.0300611	0.151058
																					LNC_003648	0	0.326715	-5.96512	0.030062	0.151058
																					LNC_000182	0.502756	0.0376695	4.38	0.0300681	0.151058
																					LNC_007278	0	0.352589	-5.96512	0.0300717	0.151058
																					LNC_007666	0.324851	2.09064	-1.98438	0.0300723	0.151058
																					LNC_006946	0.35641	0	9.29554	0.0300759	0.151059
																					LNC_002168	0.11061	1.56923	-3.08511	0.0301026	0.151128
																					LNC_005814	0.0536617	0.764057	-3.05351	0.0301273	0.151211
																					LNC_010696	0.142029	2.04189	-3.13613	0.0301433	0.151236
																					LNC_009656	0.057723	0.758569	-3.00265	0.0301473	0.151242
																					LNC_005879	0.058767	0.631422	-2.72645	0.0301601	0.151293
																					LNC_001367	1.97848	0	8.18754	0.0303403	0.151949
																					LNC_009671	0.906854	0	7.83529	0.0304008	0.152128
																					XR_002274616.1	0.812689	12.7922	-3.26447	0.0304316	0.152224
																					LNC_010800	5.7212	0.684254	3.80927	0.0304365	0.152224
																					LNC_003161	0.0265567	0.63675	-3.81196	0.0304392	0.152224
																					LNC_008010	0	0.393573	-5.82553	0.0304903	0.152424
																					LNC_010192	0.425667	4.84305	-2.75424	0.0305387	0.152583
																					LNC_001385	0.0104483	0.555851	-4.66571	0.0305484	0.152604
																					LNC_008303	0	0.302053	-5.83618	0.030643	0.152922
																					LNC_008839	0	0.285553	-5.83618	0.0306471	0.152922
																					LNC_003160	0.0257527	0.547167	-3.62958	0.0306574	0.152922
																					LNC_007367	0	0.503876	-5.83618	0.0306577	0.152922
																					LNC_004593	0.139882	1.67728	-2.87094	0.0306775	0.152981
																					LNC_009193	0.120487	1.88207	-3.17078	0.0307131	0.153136
																					LNC_003573	0	0.28249	-6.23024	0.0307594	0.153298
																					LNC_010019	1.18558	10.8842	-2.5063	0.0307784	0.153327
																					LNC_002045	0	0.375512	-7.27858	0.0307798	0.153327
																					LNC_006713	0	0.401867	-7.27715	0.0307846	0.153327
																					LNC_007762	0.168493	1.85877	-2.77692	0.0308428	0.153477
																					LNC_000581	0	0.266155	-5.81482	0.0308686	0.153497
																					LNC_000811	0	0.437006	-5.81482	0.0308907	0.153573
																					LNC_001696	0	0.376737	-5.81482	0.0308976	0.153573
																					LNC_008981	0.0890623	1.10459	-2.88655	0.0309005	0.153573
																					LNC_006505	0.00744733	0.315187	-4.44271	0.0309378	0.153702
																					LNC_007363	0.0170053	0.536222	-4.0023	0.031073	0.154222
																					LNC_009884	0.438881	0	10.0826	0.0311566	0.154558
																					LNC_010246	0	0.298623	-5.96225	0.0311919	0.154687
																					LNC_000929	0	0.337151	-5.96225	0.0311982	0.154704
																					LNC_005543	0.107221	2.14191	-3.56806	0.0312304	0.154795
																					LNC_008867	0.000506333	0.151031	-4.16575	0.0312454	0.154841
																					LNC_002053	0.0299287	0.534798	-3.31724	0.0312505	0.154853
																					LNC_010304	0.098569	1.4113	-3.07879	0.0312566	0.154854
																					LNC_002958	0.023159	0.94796	-4.52285	0.0312662	0.154859
																					LNC_003281	0.047679	1.03817	-3.71193	0.0313212	0.15505
																					LNC_000255	0.0209913	0.523689	-3.86072	0.0313595	0.155143
																					LNC_003089	0	0.329753	-6.06025	0.0313916	0.155259
																					LNC_004140	0.310054	0	7.2271	0.0313962	0.155268
																					LNC_004550	0.0250057	0.72068	-3.97165	0.0314165	0.155313
																					LNC_000694	0	0.384383	-5.84677	0.0314204	0.155313
																					LNC_005923	0	0.138456	-5.84677	0.0314221	0.155313
																					LNC_008290	0	0.302951	-5.84677	0.0314299	0.15532
																					LNC_000805	0.109313	1.51886	-3.12929	0.0314436	0.155364
																					LNC_010309	0	0.256654	-6.38254	0.0314507	0.155385
																					LNC_010484	0.471567	4.92073	-2.64567	0.0314809	0.155465
																					LNC_001245	0.0614677	0.719186	-2.82977	0.0315134	0.155542
																					LNC_002193	0.402636	4.20812	-2.76186	0.0318099	0.156587
																					LNC_009937	0.634959	7.18616	-2.78438	0.0318434	0.156692
																					LNC_004283	0	0.130891	-5.80402	0.0318517	0.156692
																					LNC_007119	0	0.266003	-5.80402	0.0318562	0.156692
																					LNC_002518	0.00925733	0.681365	-4.46176	0.0319062	0.156813
																					LNC_006029	0.0470073	0.655026	-3.00954	0.0319079	0.156813
																					LNC_006788	0.106496	1.42994	-2.96681	0.0319111	0.156813
																					LNC_000212	0.0766357	1.22175	-3.23916	0.0319192	0.156817
																					LNC_004735	0.0384147	0.73266	-3.53447	0.0319496	0.156869
																					XR_002274377.1	0	0.771598	-7.23989	0.0319527	0.156871
																					LNC_005122	0.222871	2.45222	-2.78891	0.0319556	0.156871
																					LNC_007922	0	0.288135	-7.23989	0.0319627	0.156892
																					LNC_005105	0.084257	1.01502	-2.90738	0.0319998	0.157004
																					LNC_002555	0.245285	0	7.09862	0.0320127	0.157054
																					LNC_010990	0.011754	0.656064	-4.54606	0.0320988	0.157405
																					LNC_006419	0.181679	0	8.11337	0.0321006	0.157405
																					LNC_008250	0.0973363	1.22749	-2.93205	0.0321303	0.157505
																					LNC_001331	0.0318733	0.511283	-3.22214	0.0321419	0.157537
																					LNC_005014	0.155793	2.99001	-3.44672	0.0321596	0.157593
																					LNC_010665	0.187522	2.00502	-2.72983	0.0322513	0.157916
																					XR_002276193.1	4.70563	0.569095	3.75441	0.0323732	0.158331
																					LNC_004029	0.0545163	0.70756	-2.94508	0.0323858	0.158337
																					LNC_011093	0.352122	5.67313	-3.22632	0.032386	0.158337
																					LNC_003172	0.604986	5.96244	-2.64051	0.0324109	0.1584
																					LNC_008648	0.0688403	0.900989	-3.05685	0.0324849	0.158611
																					LNC_005901	0.00661433	0.331792	-4.5873	0.0325297	0.158773
																					XR_002276983.1	0.142202	3.05269	-3.65484	0.0325678	0.158779
																					LNC_000139	0.0221613	0.586688	-3.89572	0.0325919	0.158827
																					LNC_009417	0.507552	6.71479	-2.99621	0.0326142	0.158891
																					LNC_006620	0	0.263524	-5.85733	0.0326238	0.15891
																					LNC_006061	0	0.500985	-5.85733	0.0326361	0.158929
																					XR_002275303.1	0.353844	5.24107	-3.15631	0.0326364	0.158929
																					LNC_005635	0	0.469648	-5.85733	0.0326392	0.158929
																					LNC_001594	1.42388	0.177496	3.70699	0.0327052	0.159184
																					XR_002276904.1	0.783822	8.81847	-2.73894	0.032714	0.159184
																					XR_002276829.1	0.001737	0.664932	-5.32461	0.0327221	0.159207
																					LNC_005071	1.25526	0	8.45315	0.0327494	0.159279
																					LNC_006933	0.0459343	0.976021	-3.75042	0.0327713	0.159338
																					LNC_006081	0	0.333317	-6.0697	0.0327913	0.159357
																					LNC_007390	0	0.397027	-6.0697	0.032802	0.159357
																					XR_002273653.1	5.34769	0.299758	4.92119	0.0328192	0.159399
																					LNC_001498	0.0558303	0.940333	-3.31285	0.0328625	0.159539
																					LNC_005341	0.041918	0.594627	-3.10666	0.0329598	0.159899
																					LNC_010657	0.0650683	0.902394	-3.01909	0.032992	0.159943
																					XR_002276846.1	7.81909	2.04562	2.62063	0.0330373	0.160092
																					XR_002275655.1	0.296223	3.61737	-2.93567	0.0330464	0.160112
																					LNC_005623	0.0939777	0.97114	-2.66597	0.0330562	0.160112
																					LNC_003039	0.0310843	0.531537	-3.37984	0.0330793	0.16013
																					LNC_003210	0	0.201639	-7.17748	0.0330985	0.160136
																					LNC_007754	0.0410053	1.68876	-4.3795	0.0331402	0.160282
																					XR_002274755.1	0.0713973	1.38835	-3.41179	0.0331463	0.160287
																					LNC_001909	0.0417403	0.609402	-3.23214	0.0331508	0.160291
																					LNC_009778	0.114125	1.32469	-2.81978	0.0331992	0.160455
																					LNC_001964	0.0800907	0.983658	-2.94089	0.0332674	0.16063
																					LNC_006559	0.0303693	0.555873	-3.37716	0.0333768	0.16099
																					LNC_010211	0	0.36477	-5.7931	0.0334364	0.161165
																					LNC_001212	0.0108757	0.65827	-4.47056	0.0334422	0.161172
																					LNC_006839	0	0.478589	-5.79309	0.0334489	0.161172
																					LNC_009406	0	0.258988	-5.79309	0.0334505	0.161172
																					LNC_001689	0	0.458292	-5.79309	0.0334601	0.161181
																					LNC_009477	0	0.2354	-5.79309	0.0334837	0.161245
																					LNC_010231	0.264936	0	8.05664	0.0335419	0.16142
																					LNC_000353	0.0168403	0.517707	-3.88314	0.0335827	0.16151
																					LNC_007697	0.061084	0.722303	-2.88845	0.0335858	0.16151
																					LNC_001969	0.0723277	1.4411	-3.615	0.0337661	0.162189
																					XR_002276552.1	1.31304	0.152002	3.7238	0.0338001	0.162308
																					LNC_007647	0.0118807	0.734499	-4.38936	0.0338467	0.162363
																					XR_002276375.1	1.74737	0.402673	2.82479	0.0338994	0.162567
																					XR_002274682.1	1.57551	0.129486	4.31842	0.0339006	0.162567
																					LNC_009985	0.14241	2.2108	-3.16162	0.0339338	0.162649
																					LNC_004994	0.067283	1.79777	-3.86547	0.033984	0.16276
																					LNC_004739	0.099195	0.938196	-2.56947	0.033992	0.162779
																					LNC_006937	0.701413	0	9.97254	0.0340444	0.162934
																					LNC_010730	1.39874	0.0512025	4.91824	0.0341138	0.163159
																					LNC_007690	0.726355	5.50446	-2.20473	0.0341276	0.163159
																					LNC_002382	0.14961	3.00055	-3.70969	0.0341301	0.163159
																					XR_002275072.1	62.9819	34.1128	1.62027	0.0341318	0.163159
																					LNC_007863	0.00986867	0.528667	-4.40123	0.0341544	0.16319
																					LNC_003548	0.083216	1.95656	-3.77327	0.0341641	0.1632
																					LNC_005438	0.003908	0.497945	-4.5662	0.0342649	0.163548
																					LNC_009378	0.091665	1.3561	-3.20798	0.034282	0.163568
																					XR_002274494.1	0.539533	6.47647	-2.87371	0.0343229	0.163669
																					LNC_004225	1.70462	0.0350575	5.80471	0.0343793	0.163874
																					LNC_001785	0.0674807	0.687607	-2.58442	0.0343973	0.163897
																					LNC_002727	0.0470857	0.579295	-2.94707	0.0344717	0.164099
																					LNC_004196	0.0983503	1.25501	-2.94216	0.0344725	0.164099
																					LNC_006378	0.0525833	0.809663	-3.21657	0.0344848	0.16413
																					LNC_008403	0	0.081626	-7.16235	0.0344906	0.164143
																					LNC_006831	0	0.300846	-5.86788	0.0345558	0.16428
																					LNC_006934	0.956172	0.137731	3.50195	0.0345563	0.16428
																					LNC_003217	0	0.269582	-5.86788	0.0345588	0.16428
																					LNC_009866	0.037555	0.81665	-3.71824	0.0345796	0.164309
																					LNC_001281	0	0.181168	-5.86788	0.0345818	0.164309
																					LNC_005475	0.0120107	1.02024	-5.53318	0.0345898	0.164333
																					LNC_002103	0.0626313	0.8012	-2.98634	0.0346034	0.164372
																					LNC_001775	0.0234977	0.691778	-3.86519	0.0346552	0.164502
																					LNC_006698	0.00597467	0.412897	-4.54219	0.0346992	0.164636
																					LNC_006310	0.17042	2.21829	-2.91074	0.0347034	0.164636
																					LNC_010903	0.0463763	1.81675	-4.40551	0.0347132	0.164636
																					LNC_007099	0.0511853	0.684543	-2.98888	0.0347885	0.164809
																					LNC_004704	0.15553	1.46477	-2.55618	0.0348016	0.164826
																					LNC_008187	0.0278973	0.600665	-3.6715	0.0348042	0.164826
																					LNC_009632	0	0.488272	-5.72174	0.0348298	0.164883
																					LNC_002594	0	0.307257	-5.72174	0.0348337	0.164883
																					LNC_010043	0	0.278118	-5.72174	0.0348347	0.164883
																					LNC_002617	0	0.523424	-5.72174	0.0348373	0.164883
																					LNC_010697	0.51039	5.10644	-2.66362	0.0348398	0.164883
																					LNC_001097	0.00493767	0.155649	-4.00407	0.034885	0.165045
																					LNC_001431	0	0.161954	-5.73312	0.034893	0.165045
																					LNC_004591	0.0934223	1.10468	-2.8604	0.0348933	0.165045
																					LNC_009488	1.19361	0.016271	6.30785	0.0349303	0.165108
																					LNC_008255	0.0486043	0.998795	-3.57121	0.0349789	0.165216
																					LNC_004357	0.0154673	0.586244	-4.32111	0.0350298	0.165344
																					LNC_002804	0.399846	0	9.91996	0.0350591	0.165424
																					LNC_001515	0.130721	1.24101	-2.56113	0.03508	0.165471
																					LNC_009623	0.481984	6.07771	-2.9169	0.0350847	0.165476
																					LNC_003328	0.00914267	0.378461	-4.45649	0.0351192	0.165582
																					LNC_002600	1.90217	14.9809	-2.292	0.0351807	0.165801
																					LNC_000262	1.22543	0.0865025	4.15995	0.0352413	0.166002
																					LNC_010173	0.015944	0.745839	-4.39036	0.0352856	0.166131
																					LNC_001268	0.110667	1.05217	-2.55196	0.0352893	0.166131
																					LNC_002984	0.0477483	0.939545	-3.65136	0.0352897	0.166131
																					XR_002274883.1	0.015865	1.25412	-4.87873	0.0353192	0.166242
																					XR_002276400.1	0.378716	4.82123	-3.01199	0.0353255	0.166243
																					LNC_007844	0	0.281429	-5.98219	0.0353661	0.166317
																					LNC_007549	0	0.360224	-5.98219	0.0353727	0.166317
																					LNC_001963	0	0.278654	-5.98219	0.0353743	0.166317
																					LNC_005560	0.079841	0.847219	-2.71829	0.035382	0.166338
																					LNC_006800	0.0478687	0.632042	-2.98724	0.0354047	0.166363
																					LNC_007806	0.0741777	1.07778	-3.04453	0.0354446	0.166421
																					LNC_005780	0.601089	3.95313	-2.03535	0.0354621	0.166475
																					LNC_007812	0.0185253	0.507559	-3.92126	0.035497	0.166568
																					LNC_006432	0.031745	0.536892	-3.20333	0.0355257	0.16667
																					LNC_003855	0	0.421015	-5.71028	0.0355401	0.16667
																					LNC_000051	0	0.355369	-5.71028	0.0355401	0.16667
																					LNC_002676	0	0.315439	-5.71028	0.035541	0.16667
																					LNC_007676	0	0.397994	-5.71028	0.0355424	0.16667
																					LNC_010292	0.704817	0	8.36181	0.0355457	0.16667
																					LNC_004034	0.0672177	0.825502	-2.95942	0.0355907	0.166725
																					LNC_007533	0.11655	1.40089	-2.86112	0.035598	0.166731
																					LNC_001546	0.07169	1.43651	-3.53694	0.0356271	0.16685
																					LNC_001476	0.190779	2.62559	-3.01207	0.0357081	0.167068
																					LNC_006507	0.086446	1.06523	-2.96629	0.0357933	0.167277
																					XR_002276792.1	0.0600647	1.03985	-3.22621	0.0359175	0.167712
																					LNC_002354	2.44923	0.356326	3.45747	0.0359261	0.167728
																					LNC_010251	0.0471333	0.71815	-3.17825	0.0359654	0.167854
																					LNC_009170	0.242865	0	6.56935	0.035986	0.167922
																					XR_002276637.1	1.22027	0	8.60209	0.036023	0.168039
																					LNC_000502	0.072182	0.864122	-2.87122	0.0360472	0.168109
																					LNC_007151	0.0463433	1.10742	-3.74549	0.0360958	0.168293
																					LNC_004150	0	0.38606	-5.78202	0.0361318	0.168347
																					LNC_009904	0	0.557835	-5.87122	0.0361656	0.168453
																					LNC_003138	0.0167203	0.579543	-4.22846	0.0361958	0.168529
																					LNC_003898	0.0155713	0.453851	-4.11126	0.0362199	0.168587
																					LNC_003261	0.0512507	0.595525	-2.83826	0.036226	0.168587
																					LNC_010473	0.0382317	0.680112	-3.37786	0.0362697	0.168748
																					LNC_005908	0.033572	0.441781	-3.00964	0.0363103	0.168923
																					LNC_008271	0.217591	2.9045	-2.98497	0.0363211	0.168944
																					LNC_004946	0.199034	2.27274	-2.77439	0.036327	0.168944
																					XR_002274597.1	0.174934	3.19273	-3.36988	0.0363394	0.168973
																					LNC_007074	0.0992417	1.07781	-2.69588	0.0363426	0.168974
																					LNC_004190	0.17444	2.27963	-3.06536	0.0363638	0.169058
																					LNC_009167	0.269147	0	6.49241	0.0363708	0.169062
																					LNC_000928	0.0249527	0.71088	-3.83687	0.0364238	0.169225
																					LNC_001480	0.335106	0	8.17221	0.0364272	0.169225
																					LNC_004750	0.0319573	0.886811	-3.90144	0.0365115	0.169431
																					LNC_003916	0.520708	5.28261	-2.62896	0.0365567	0.169598
																					LNC_003663	0.10586	1.03097	-2.5991	0.0365604	0.169601
																					LNC_000083	0.701583	0.086699	3.73312	0.0365788	0.169644
																					LNC_001308	0.0241597	0.530857	-3.32377	0.0365852	0.16966
																					LNC_004370	0	0.333194	-5.75569	0.0366644	0.169928
																					LNC_002340	0	0.27688	-5.75569	0.0366646	0.169928
																					LNC_005088	0.058774	0.842001	-3.19233	0.0367525	0.170235
																					XR_002276761.1	0.181589	2.31816	-2.92618	0.0367643	0.170248
																					LNC_007769	0.0572657	0.6238	-2.70925	0.0368464	0.170528
																					LNC_001851	0.00310267	0.235467	-4.36733	0.0368754	0.170633
																					LNC_007431	0.14762	1.92522	-2.9784	0.0368929	0.1707
																					LNC_008060	0.00716667	0.414297	-4.72023	0.0369529	0.170837
																					LNC_010319	0.156246	1.99092	-2.94478	0.0369572	0.170837
																					LNC_006525	0.022979	0.531412	-3.83377	0.0369646	0.170846
																					LNC_004681	0.062554	0.7893	-2.95619	0.0369699	0.170856
																					LNC_009652	0	0.701343	-5.9451	0.0370074	0.170964
																					LNC_005613	0	0.248945	-5.6987	0.037028	0.171039
																					LNC_000214	0	0.505818	-5.6987	0.0370354	0.171044
																					LNC_007942	0.279059	2.99771	-2.76108	0.0370786	0.17117
																					LNC_009089	0.223677	2.45527	-2.72756	0.0371239	0.17131
																					LNC_003067	0.0551593	1.32719	-3.76644	0.0371275	0.171312
																					LNC_002796	0.00953233	0.424214	-4.34495	0.0371432	0.17134
																					LNC_005259	0.894549	5.87006	-2.06135	0.0371521	0.17134
																					LNC_000734	0.035423	0.505584	-3.08943	0.0371769	0.171412
																					LNC_000972	0.498442	5.36627	-2.71754	0.0372125	0.171533
																					LNC_003549	0.0100647	0.474564	-4.91269	0.0372789	0.171762
																					LNC_010488	0.142856	3.31205	-3.64567	0.0373703	0.172002
																					XR_002274133.1	0.075708	1.24809	-3.17243	0.0374734	0.172319
																					LNC_000858	0.030422	0.395338	-3.04787	0.0375081	0.172393
																					LNC_007242	0.0520213	0.713116	-2.98746	0.0375957	0.172681
																					LNC_002602	0.0853793	0.83297	-2.58995	0.0376052	0.172695
																					LNC_009463	0.117587	1.40721	-2.90486	0.0376324	0.172777
																					LNC_010744	0	0.509505	-5.87844	0.037661	0.172851
																					LNC_002961	0	0.384344	-5.87844	0.0376654	0.172857
																					LNC_009151	0	0.28308	-5.87844	0.0376787	0.172875
																					LNC_004356	0.0317677	0.633109	-3.52492	0.0376949	0.172921
																					LNC_001759	0	0.337313	-6.16127	0.0377706	0.173187
																					LNC_004138	0	0.507719	-6.16127	0.0377717	0.173187
																					LNC_009725	0.078894	0.902497	-2.81822	0.0377938	0.173231
																					LNC_003363	0.0737687	1.06756	-3.05909	0.0378585	0.173441
																					LNC_002240	0.060275	0.772187	-2.94512	0.0379089	0.173626
																					LNC_001661	0.0870567	1.84335	-3.67651	0.0379262	0.173639
																					LNC_006408	0.126456	1.45613	-2.75811	0.037979	0.173748
																					LNC_008561	0.011126	0.462152	-4.42074	0.0380178	0.173854
																					LNC_009165	0.29282	3.779	-2.91084	0.0383534	0.174868
																					LNC_008438	0.040708	0.633899	-3.07098	0.0384006	0.175011
																					LNC_003917	2.20624	16.9907	-2.24859	0.0384564	0.17516
																					LNC_005365	0	0.458535	-5.88906	0.0384733	0.175184
																					XR_002275945.1	1.21189	0.0991775	4.16243	0.0384769	0.175186
																					LNC_004130	0	0.418875	-5.88906	0.0384857	0.175211
																					LNC_010311	0.355826	3.42471	-2.57917	0.0385058	0.17526
																					LNC_010107	0.259065	3.62685	-3.07519	0.0385117	0.175272
																					LNC_004339	0.798706	0	7.93399	0.0385555	0.175385
																					LNC_006171	0.452605	4.98937	-2.7418	0.0386271	0.175604
																					LNC_000422	0.352587	4.67592	-2.96118	0.0386502	0.175642
																					LNC_010565	0	0.296564	-5.76694	0.0387082	0.17583
																					LNC_004064	0	0.403986	-5.76694	0.0387142	0.17583
																					LNC_000537	0	0.383084	-5.76694	0.0387171	0.17583
																					LNC_008144	0	0.241417	-5.76694	0.0387194	0.17583
																					LNC_010732	0.260687	2.45047	-2.4938	0.0387332	0.175833
																					LNC_009250	0	0.306356	-5.76694	0.0387335	0.175833
																					LNC_005601	0.048404	0.647207	-2.99821	0.038765	0.175918
																					LNC_006002	2.54778	0.213821	4.04187	0.038828	0.176071
																					XR_002276955.1	0.384504	4.3625	-2.80162	0.0389102	0.176298
																					LNC_010183	0.046879	0.549217	-2.8587	0.0389209	0.176298
																					LNC_003106	0.636021	0	9.65174	0.0389266	0.176304
																					LNC_000523	0.0584887	0.712708	-2.92339	0.0389824	0.176456
																					LNC_007127	0.217134	2.61431	-2.82707	0.0389944	0.176496
																					LNC_008573	0.0234787	0.451004	-3.31708	0.0390207	0.176554
																					LNC_003620	0.0540623	0.899761	-3.24464	0.0390233	0.176554
																					XR_002275232.1	13.3281	3.2937	2.70129	0.0391594	0.176982
																					XR_002274496.1	35.9219	22.3825	1.39808	0.0392238	0.177177
																					LNC_009215	0.542287	10.1984	-3.45541	0.0392282	0.177177
																					LNC_001359	0.0298783	0.605237	-3.57781	0.0392552	0.177239
																					LNC_006953	0.0601763	0.69367	-2.75688	0.0392579	0.177239
																					LNC_007168	0.716566	5.37757	-2.25974	0.0392956	0.17738
																					LNC_001571	0	0.320373	-6.99142	0.0393357	0.177436
																					LNC_007200	0.0257357	1.06453	-3.85966	0.0393368	0.177436
																					XR_002276124.1	3.54416	0.980298	2.56486	0.0393845	0.177593
																					LNC_005176	0.115333	1.06495	-2.49723	0.0394016	0.177641
																					LNC_003331	0	0.458774	-6.94801	0.0394116	0.177657
																					LNC_011170	0.111055	2.55116	-3.69776	0.0394179	0.177671
																					LNC_007130	0.011293	0.883867	-4.47129	0.0395172	0.177959
																					LNC_010899	0.194052	2.26898	-2.8611	0.0395782	0.178137
																					XR_002274217.1	1.29031	0.0836195	4.2248	0.0395792	0.178137
																					LNC_004607	0.126134	1.54962	-2.89618	0.0396597	0.178412
																					LNC_003432	0.605291	5.32349	-2.42862	0.03973	0.178627
																					LNC_006434	0.0497657	0.627951	-3.00554	0.0397425	0.178654
																					LNC_006478	0.125174	1.24755	-2.65022	0.0397617	0.178711
																					LNC_004464	2.79395	0	9.60801	0.039773	0.178747
																					LNC_003685	0.727909	5.65761	-2.26491	0.03979	0.178809
																					LNC_000905	0.037476	1.6399	-4.24978	0.0398036	0.178842
																					LNC_000365	0.0547273	1.27	-3.61026	0.0398164	0.178884
																					LNC_000305	0	0.392867	-5.68694	0.0398415	0.178965
																					LNC_004836	0	0.412048	-5.68694	0.0398451	0.178965
																					LNC_007399	1.42557	0	9.59313	0.0399865	0.179328
																					LNC_010687	0.0517983	0.756248	-3.18741	0.0400192	0.17946
																					XR_002275715.1	0.100959	1.46895	-3.13376	0.0400469	0.179521
																					LNC_006697	0.164035	1.75292	-2.69853	0.0400588	0.179551
																					LNC_009237	0.0851783	0.839331	-2.58513	0.0400835	0.179618
																					XR_002274612.1	0.165265	2.30307	-2.96214	0.0401215	0.179724
																					LNC_003823	0.0906433	1.46349	-3.15761	0.0401267	0.179724
																					XR_002275738.1	32.2444	12.1574	2.12687	0.0401514	0.17982
																					LNC_003325	0.0362923	0.529458	-3.12488	0.0401776	0.179884
																					LNC_006762	0	0.30259	-5.63431	0.0402371	0.180025
																					LNC_005052	0	0.0849455	-5.63431	0.0402415	0.180025
																					XR_002273872.1	1.59453	0.208018	3.56967	0.0402496	0.180025
																					LNC_007493	0	0.456487	-5.63431	0.0402501	0.180025
																					LNC_006832	0	0.267405	-5.63431	0.0402596	0.180025
																					LNC_004781	0	0.262711	-5.63431	0.0402622	0.180025
																					LNC_005542	0.262457	0	9.5781	0.0403147	0.180201
																					LNC_001365	0.1659	2.01437	-2.8813	0.0403308	0.180244
																					LNC_009727	0.0714177	0.835715	-2.87591	0.0403373	0.180244
																					LNC_000128	0.0596553	0.722993	-2.86673	0.0404283	0.180534
																					LNC_002751	0.48366	0.0305435	4.54819	0.0404548	0.180594
																					LNC_009136	0	0.356686	-5.60997	0.0404926	0.180662
																					LNC_006263	0.0764397	0.780049	-2.65515	0.0405013	0.180662
																					LNC_010285	0	0.381666	-5.60997	0.0405066	0.180662
																					LNC_001811	0	0.375681	-5.60997	0.0405071	0.180662
																					LNC_000876	0	0.447042	-5.60997	0.0405071	0.180662
																					LNC_009102	0	0.239778	-5.60997	0.0405192	0.180662
																					LNC_007034	0.0419873	0.486766	-2.83194	0.0405224	0.180662
																					LNC_003518	0.0410727	0.626581	-3.12196	0.0405263	0.180662
																					LNC_008000	0	0.211364	-5.86056	0.0405561	0.180719
																					XR_002276052.1	7.05197	43.9339	-1.94615	0.0405579	0.180719
																					LNC_008185	0.0155923	0.589882	-4.29599	0.0405958	0.180802
																					LNC_003633	0.020368	0.807726	-4.242	0.04061	0.180815
																					LNC_005972	0.041729	0.63097	-3.20544	0.0406201	0.180815
																					LNC_009485	1.70036	0.156952	4.14957	0.0407035	0.181034
																					LNC_004911	0	0.415261	-6.90972	0.0407439	0.181138
																					LNC_007725	0.00511667	0.31124	-4.4787	0.0407984	0.181215
																					LNC_004790	0.039907	0.602372	-3.0989	0.0408136	0.181245
																					LNC_001749	0.0188437	0.409594	-3.46938	0.0408234	0.181257
																					LNC_003592	0.0416587	0.597649	-3.20777	0.0408256	0.181257
																					LNC_004114	0.0182097	0.342176	-3.48082	0.0408456	0.181314
																					LNC_004180	4.11593	0.104886	5.7988	0.0409166	0.181571
																					LNC_010276	0.182026	3.21276	-3.34884	0.0409499	0.181675
																					LNC_009502	0.173702	2.24276	-2.90815	0.0409798	0.181768
																					XR_002276432.1	1.59167	11.9382	-2.1967	0.0409841	0.181768
																					LNC_005694	0.711009	7.72768	-2.67494	0.0410125	0.181798
																					LNC_009640	0	0.25669	-6.90105	0.041025	0.181798
																					LNC_000853	0.0658017	0.750086	-2.81887	0.0411513	0.182174
																					LNC_009423	0	0.402278	-5.64638	0.0411857	0.182296
																					LNC_003175	0.051764	0.912122	-3.32609	0.0411922	0.182296
																					LNC_000011	0	0.474411	-5.64638	0.0412148	0.182303
																					LNC_005743	0	0.396699	-5.64638	0.0412234	0.182303
																					LNC_002407	0.059886	0.67731	-2.71726	0.0412358	0.182343
																					LNC_002557	0.124402	1.49981	-2.87401	0.0412821	0.182519
																					LNC_011011	0.146321	2.03173	-3.0254	0.0413327	0.18267
																					LNC_010958	0.0157873	0.396807	-3.73305	0.0413991	0.182934
																					LNC_010740	0.0238483	0.797068	-4.29933	0.0414552	0.183094
																					LNC_004686	0.469168	0	9.55108	0.0415126	0.183216
																					LNC_005604	0.0835747	0.989861	-2.80612	0.0415422	0.183288
																					XR_002276401.1	1.14704	11.9089	-2.65186	0.0415865	0.183425
																					LNC_003330	0.0159867	0.383999	-3.93905	0.0416385	0.18364
																					LNC_001180	0.0568153	0.727926	-2.91865	0.0416456	0.183642
																					XR_002275837.1	0.215669	2.71783	-3.00035	0.0416811	0.183725
																					LNC_005757	0.043077	1.39323	-4.14357	0.0416935	0.183736
																					LNC_000730	0.0675633	0.984569	-3.11517	0.0417907	0.183974
																					XR_002276316.1	2.42726	0.195808	4.30139	0.0418058	0.184025
																					LNC_000498	0.025215	0.516273	-3.62497	0.0418619	0.184204
																					LNC_003250	0	0.234976	-5.7782	0.041881	0.184232
																					LNC_009693	0.014903	0.628688	-4.29617	0.0419393	0.184349
																					LNC_000162	0	0.260455	-5.59763	0.0419503	0.184353
																					LNC_002852	0	0.294701	-5.59763	0.0419535	0.184353
																					LNC_010943	0.101786	2.72679	-4.15034	0.0419688	0.184374
																					LNC_002392	0.053782	0.70631	-3.07576	0.0419727	0.184374
																					LNC_009553	0.184073	3.55308	-3.67154	0.0420982	0.184724
																					LNC_002955	10.011	1.92552	3.06989	0.0421528	0.184883
																					LNC_006717	0.56709	6.51845	-2.73741	0.0422542	0.185164
																					LNC_007308	0	0.221365	-6.86707	0.042293	0.185182
																					LNC_004480	0.037199	0.604592	-3.19414	0.0423127	0.185251
																					LNC_002004	0	0.199684	-5.78952	0.0423312	0.185306
																					LNC_001459	0	0.234248	-5.78952	0.0423368	0.185316
																					LNC_007259	0	0.238722	-5.78952	0.0423477	0.185334
																					LNC_000483	0	0.214893	-5.78952	0.0423517	0.185337
																					LNC_008155	0.01661	0.353071	-3.31691	0.0423867	0.185475
																					LNC_007744	0.01645	0.588824	-4.15278	0.0423923	0.185485
																					LNC_008137	0.0433557	1.55912	-4.52911	0.0425091	0.185834
																					LNC_004631	0.422008	3.87097	-2.48857	0.0425156	0.185843
																					LNC_003904	0	0.329447	-6.85249	0.0425367	0.185847
																					LNC_006186	0.023722	0.499644	-3.68315	0.0426036	0.186013
																					LNC_001226	0.380886	0.0092185	4.96525	0.0427196	0.186372
																					LNC_007821	0.079624	0.91928	-2.80594	0.042722	0.186372
																					LNC_004824	0.050017	1.13491	-3.60542	0.0427229	0.186372
																					LNC_010428	0.976901	0.037811	5.29172	0.0427689	0.186487
																					LNC_009499	0.192132	2.02916	-2.67058	0.042934	0.186865
																					LNC_009860	0.211247	0	7.76294	0.0430217	0.187144
																					LNC_004514	0.915397	8.99025	-2.59485	0.0430508	0.187188
																					LNC_002743	0.209826	2.08399	-2.57902	0.0430561	0.187188
																					LNC_005563	0.157168	1.5368	-2.59768	0.0430589	0.187188
																					XR_002276491.1	0.17276	2.49453	-3.15936	0.0430867	0.18725
																					LNC_003533	0.0129623	0.372463	-4.05177	0.043115	0.187328
																					LNC_007683	0.811173	7.22382	-2.47312	0.043126	0.187347
																					LNC_001208	0.0345347	0.756883	-3.68258	0.0431305	0.187352
																					XR_002275507.1	0.034921	1.56547	-4.51834	0.0431543	0.187396
																					LNC_010705	0.159042	1.59415	-2.62543	0.0432611	0.187672
																					LNC_006656	0.0856103	0	8.41131	0.0432896	0.187762
																					LNC_003523	0	0.280946	-5.65842	0.0433384	0.187886
																					LNC_004067	0	0.276151	-5.65842	0.0433435	0.187893
																					LNC_006352	0	0.394553	-5.65843	0.0433529	0.187894
																					LNC_005083	0	0.0621985	-5.65843	0.0433538	0.187894
																					LNC_005845	0	0.365924	-5.65843	0.0433668	0.187921
																					LNC_007049	0	0.50986	-5.65843	0.0433669	0.187921
																					LNC_001465	0	0.314036	-5.65843	0.0433816	0.18797
																					LNC_010587	0.372362	0	7.76846	0.0434533	0.188192
																					XR_002274279.1	0.596563	0.036526	4.45013	0.0434785	0.188272
																					LNC_008936	0.243379	3.18256	-2.97889	0.043494	0.188324
																					LNC_010950	0.126612	1.73728	-3.09987	0.0435216	0.188399
																					LNC_007398	0.0382943	0.522267	-3.05283	0.043555	0.188472
																					XR_002276106.1	1.5713	0	9.46842	0.0437297	0.189094
																					LNC_011162	0.283975	3.65273	-2.94686	0.0437385	0.189102
																					LNC_002441	0.0617537	0.860503	-3.13159	0.0437692	0.189219
																					LNC_006144	0.064087	1.19348	-3.52985	0.0437948	0.189315
																					LNC_008493	0.0154373	0.539044	-4.16958	0.0438737	0.189523
																					LNC_000800	0.14428	1.54144	-2.68738	0.0439409	0.189659
																					LNC_001354	0.033012	0.577917	-3.3522	0.0439469	0.189661
																					LNC_006627	0.195988	2.50061	-2.93532	0.0439553	0.189683
																					LNC_006141	0.0368333	0.8366	-3.57327	0.0440042	0.189865
																					LNC_007321	0.0660743	0.815365	-2.87225	0.0440174	0.189906
																					LNC_005474	0.048431	0.51129	-2.65981	0.0440436	0.189948
																					LNC_000156	2.37655	15.8804	-2.03443	0.0440683	0.190012
[truncated: 203 more rows]
