# Supplementary material for: Communication and visiting policies in Italian intensive care units during the first COVID-19 pandemic wave and lockdown: a nationwide survey
Source: BMC Anesthesiol. 2022 Jun 17;22:187. doi: 10.1186/s12871-022-01726-1 (PMC9203262; doi:10.1186/s12871-022-01726-1)
Supplement: Supplementary file 1 — Additional file 1. This additional file contains three additional tables, 1 additional figure and the translated version of the survey. [file 12871_2022_1726_MOESM1_ESM.zip › 20220306 Supplementary information/Additional file 5ú║Dataset S2. GO terms with significant differences among different developmental stages..xlsx]

## Sheet: GO Co_expressed_mRNA ALL
Group	GO_accession	Description	Term_type	Over_represented_pValue	Corrected_pValue	DEG_item	DEG_list	Bg_item	Bg_list	Gene_names
OM vs. IE	GO:0007186	G-protein coupled receptor signaling pathway	biological_process	4.0234e-22	1.899e-18	497	6069	1108	18773	109951463,109969081,109971365,109953534,109958179,109952630,109957346,109959480,109953344,109953495,109952957,109955280,109964708,109972934,109953347,109953525,109953572,109968979,109953795,109957536,109955348,109953184,109967518,109952795,109974612,109970478,109965999,109958672,109962302,109953506,109961619,109975025,109956477,109969604,109959044,109962805,109969468,109952950,109960698,109953213…
	GO:0004930	G-protein coupled receptor activity	molecular_function	3.083e-21	7.2758e-18	405	6069	877	18773	109953169,109958320,109973307,109952978,109953196,109957477,109963850,109953194,109953381,109971193,109953141,109969738,109963035,109965390,109953657,109961972,109974077,109952633,109973088,109962807,109965655,109954100,109953331,109958613,109973646,109961379,109959556,109953604,109966912,109974458,109961367,109953209,109954876,109954049,109953655,109958221,109960451,109971202,109957653,109970798…
	GO:0038023	signaling receptor activity	molecular_function	1.4028e-19	2.1259e-16	497	6069	1123	18773	109953856,109969505,109953437,109953503,109974227,109953579,109971034,109973086,109954472,109953589,109954658,109952792,109970185,109968036,109975013,109972444,109962358,109956061,109953379,109953933,109964278,109953502,109965918,109953317,109965684,109953352,109953552,109953133,109952958,109960544,109960079,109965902,109964421,109971522,109953721,109968672,109952954,109952794,109962940,109961297…
	GO:0004888	transmembrane signaling receptor activity	molecular_function	1.8016e-19	2.1259e-16	470	6069	1055	18773	109959479,109956062,109969744,109963958,109973477,109968991,109958540,109955558,109953509,109953412,109955266,109964732,109965986,109953167,109973333,109952226,109955215,109953170,109952326,109960609,109952949,109952872,109965333,109953272,109953100,109968896,109957812,109970486,109973087,109973230,109969434,109971998,109971011,109956900,109959428,109956968,109952946,109965004,109953593,109953947…
	GO:0004871	signal transducer activity	molecular_function	8.1373e-18	7.6816e-15	570	6069	1340	18773	109968640,109953784,109973226,109954003,109954913,109965888,109961297,109953438,109952947,109955935,109959331,109969912,109971751,109965721,109954472,109970185,109975013,109952792,109972444,109962358,109953579,109974227,109971034,109953133,109964421,109953721,109965918,109964278,109953317,109968761,109972675,109954718,109964019,109956308,109952861,109961905,109959758,109965073,109953587,109962973…
	GO:0004872	receptor activity	molecular_function	5.1728e-17	4.0693e-14	514	6069	1198	18773	109953689,109962970,109968812,109955825,109952955,109954682,109958398,109952925,109960301,109961989,109974375,109953274,109971485,109971318,109953316,109953488,109967751,109953018,109970800,109957819,109963837,109953596,109955960,109951911,109968248,109954215,109957573,109964476,109953497,109971466,109953554,109953627,109965331,109951519,109960625,109953493,109953225,109973477,109963958,109955558…
	GO:0060089	molecular transducer activity	molecular_function	1.1248e-15	7.5844e-13	587	6069	1415	18773	109967751,109953488,109953316,109971318,109971485,109974375,109953274,109957819,109963837,109970800,109953018,109971762,109968812,109962970,109953689,109952925,109961989,109960301,109958398,109955825,109952955,109954682,109953497,109964187,109971466,109953554,109960430,109964476,109953225,109960625,109953493,109953627,109965331,109951519,109961949,109951911,109953596,109955960,109957573,109954215…
	GO:0007165	signal transduction	biological_process	1.5408e-13	9.0907e-11	1111	6069	2898	18773	109957234,109956570,109974330,109963200,109972726,109957736,109964791,109972956,109965226,109955431,109958397,109966508,109953507,109973374,109956402,109961434,109955965,109965589,109952974,109971561,109959033,109960728,109953550,109954223,109971601,109953361,109953750,109957366,109958640,109960233,109973652,109973356,109964395,109959663,109958104,109960074,109952831,109960493,109968282,109967959…
	GO:0044700	single organism signaling	biological_process	2.4534e-13	1.2867e-10	1116	6069	2917	18773	109957869,109964793,109953406,109971299,109970633,109961652,109952173,109973818,109962769,109964479,109970780,109956049,109958353,109972278,109964701,109964981,109953197,109966086,109973317,109973588,109957644,109968010,109969182,109964263,109951096,109964989,109953452,109957129,109957837,109953440,109955746,109969739,109972844,109961254,109952973,109959608,109968078,109957136,109963462,109952620…
	GO:0023052	signaling	biological_process	2.8171e-13	1.3297e-10	1121	6069	2932	18773	109958613,109953331,109958544,109953604,109972588,109963096,109959669,109968761,109965265,109954718,109974543,109956308,109964019,109967263,109961905,109953541,109965073,109973307,109974855,109965214,109953194,109972514,109971088,109952485,109965390,109961972,109957058,109971160,109966858,109958862,109957072,109954100,109965912,109964546,109968703,109959153,109959002,109953425,109967218,109956606…
	GO:0007154	cell communication	biological_process	1.2291e-12	5.2739e-10	1135	6069	2986	18773	109959235,109953933,109955929,109968036,109957851,109959381,109964237,109965684,109959100,109968672,109971522,109965902,109969989,109953376,109973351,109962245,109953355,109959936,109953251,109956605,109953605,109953878,109962356,109952858,109971570,109962954,109974064,109958069,109962260,109968295,109956324,109973088,109967777,109965655,109962807,109974077,109955316,109953141,109956633,109956333…
	GO:0050794	regulation of cellular process	biological_process	1.579e-09	6.2109e-07	1821	6069	5096	18773	109961121,109961125,109969045,109971365,109955972,109965271,109971440,109969422,109967395,109972723,109958588,109966566,109956070,109958266,109971512,109972458,109960700,109966856,109968979,109953795,109953572,109970019,109953184,109961832,109966929,109973567,109963625,109968417,109962183,109961619,109969751,109951879,109971539,109952950,109970838,109953213,109954968,109969667,109972896,109962531…
	GO:0050789	regulation of biological process	biological_process	4.0665e-09	1.4764e-06	1876	6069	5273	18773	109972531,109970474,109953554,109971466,109953497,109968458,109970877,109965865,109960625,109955436,109965331,109970721,109951911,109955960,109958970,109956526,109972171,109961949,109955155,109972238,109965329,109969273,109954215,109968248,109961839,109956368,109968378,109965255,109957455,109973097,109971318,109953050,109970047,109971287,109960248,109956437,109969213,109955501,109953488,109969492…
	GO:0051716	cellular response to stimulus	biological_process	9.6753e-09	3.2619e-06	1204	6069	3293	18773	109953412,109966981,109951579,109965986,109973333,109955266,109969744,109968991,109957384,109969905,109968827,109974842,109965333,109961153,109971154,109952326,109956547,109967678,109956497,109972711,109959428,109966078,109961381,109971011,109963804,109970015,109960071,109953336,109973380,109962442,109971723,109972440,109971556,109968037,109955719,109973976,109964427,109951611,109970805,109951401…
	GO:0016020	membrane	cellular_component	1.4948e-08	4.7038e-06	2200	6069	6268	18773	109955433,109955312,109973278,109974220,109954694,109960190,109952972,109953665,109973084,109974593,109964444,109960166,109966027,109957330,109966654,109951329,109968693,109952391,109953409,109974339,109952349,109960315,109960293,109966060,109951177,109958814,109956118,109956173,109952498,109958641,109973096,109951822,109951374,109953374,109960102,109963892,109953293,109970811,109968597,109951986…
	GO:0065007	biological regulation	biological_process	2.3907e-08	7.0526e-06	1931	6069	5464	18773	109962157,109962211,109953515,109970396,109972051,109954623,109968758,109951830,109974078,109952051,109965612,109968775,109952151,109955771,109953435,109973019,109966784,109952452,109962599,109972648,109957637,109961999,109966018,109973083,109968475,109962940,109952794,109961606,109974353,109962760,109956609,109957658,109970238,109962528,109955389,109962072,109951244,109963479,109970280,109953502…
	GO:0050896	response to stimulus	biological_process	1.4185e-07	3.9384e-05	1420	6069	3974	18773	109951754,109957248,109965446,109965641,109971726,109962775,109972686,109972184,109956968,109955351,109966485,109952946,109955425,109970486,109973161,109964534,109963944,109962232,109953494,109959700,109962335,109970295,109957656,109968510,109952207,109971284,109964732,109952576,109955078,109951494,109955558,109969412,109965399,109970848,109957812,109955150,109955673,109964520,109968752,109972264…
	GO:0016021	integral component of membrane	cellular_component	2.1845e-06	0.00057283	1255	6069	3537	18773	109960438,109965203,109964500,109963032,109963670,109966166,109957660,109964420,109974708,109970587,109956879,109971752,109954867,109967954,109974503,109956707,109955219,109953601,109955082,109964442,109967913,109967919,109953189,109960447,109956695,109967210,109966754,109958350,109969824,109973805,109953163,109959062,109974067,109966808,109972591,109966776,109967335,109959912,109959304,109954969…
	GO:0007018	microtubule-based movement	biological_process	2.4792e-06	0.00061587	49	6069	81	18773	109956921,109956008,109965683,109969389,109960233,109970132,109967313,109964000,109972783,109969982,109965023,109972777,109961552,109962052,109952452,109963369,109961566,109970268,109971922,109951192,109955990,109956335,109959404,109951621,109964628,109968492,109967278,109964328,109966303,109965684,109960485,109964598,109961654,109957787,109967359,109972968,109969802,109971221,109962372,109957948…
	GO:0031224	intrinsic component of membrane	cellular_component	5.3864e-06	0.0012712	1261	6069	3567	18773	109953376,109969713,109960249,109968467,109959776,109953251,109953355,109953605,109956605,109959908,109968726,109951944,109974774,109953878,109971570,109952858,109956164,109965578,109974064,109967696,109972512,109962954,109973421,109961006,109974030,109968228,109972388,109968632,109965137,109959244,109973888,109953933,109960919,109968036,109965684,109968397,109966075,109971522,109970266,109968672…
	GO:0003777	microtubule motor activity	molecular_function	5.6598e-06	0.0012721	46	6069	76	18773	109960233,109967313,109970132,109964000,109972783,109969982,109956008,109956921,109965683,109962052,109961552,109972777,109965023,109963369,109970268,109961566,109971922,109956335,109955990,109959404,109951621,109968492,109964628,109951192,109967278,109964328,109966303,109965684,109967359,109972968,109960485,109964598,109961654,109957787,109957948,109962372,109960920,109969802,109971221,109971161…
	GO:0044763	single-organism cellular process	biological_process	1.265e-05	0.0027139	2305	6069	6681	18773	109951268,109956692,109957502,109961207,109971785,109972140,109965024,109969651,109967518,109956357,109971109,109956094,109955280,109951031,109952613,109953294,109968519,109966392,109954512,109968888,109971252,109953602,109953526,109971728,109951992,109963260,109961925,109954641,109961264,109966040,109969331,109968082,109956659,109968404,109951037,109974232,109961310,109953814,109960719,109958010…
	GO:0044425	membrane part	cellular_component	2.5993e-05	0.0053341	1460	6069	4179	18773	109960220,109964202,109972592,109957952,109955887,109966116,109960192,109961330,109961795,109953086,109970657,109972632,109957125,109968597,109951986,109967918,109960167,109958314,109967261,109972263,109951374,109962902,109966104,109953293,109970811,109973842,109953558,109962348,109953742,109974671,109952214,109960287,109974586,109960162,109963367,109974752,109953588,109967962,109970552,109971598…
	GO:0006928	movement of cell or subcellular component	biological_process	2.7176e-05	0.0053446	125	6069	279	18773	109963541,109955404,109969802,109971075,109956922,109951954,109957948,109969088,109958133,109957614,109969621,109962668,109961058,109968172,109955553,109952008,109972151,109954495,109964388,109964328,109966303,109960485,109952115,109959033,109956700,109960387,109974855,109972968,109957314,109970268,109967395,109951192,109960752,109966604,109969206,109964628,109959404,109957952,109965683,109960192…
	GO:0005509	calcium ion binding	molecular_function	3.6378e-05	0.0068682	264	6069	654	18773	109960524,109956692,109968392,109951823,109963142,109972140,109966087,109971827,109971440,109954921,109972674,109957720,109957222,109954084,109951817,109973595,109965571,109974232,109959543,109952106,109963495,109974038,109961588,109964023,109956572,109967967,109961741,109967496,109951821,109961845,109967954,109963283,109962158,109970902,109955572,109956009,109970876,109961388,109955763,109962918…
	GO:0005929	cilium	cellular_component	9.5616e-05	0.016715	58	6069	118	18773	109966835,109969396,109964575,109965223,109970949,109974855,109965639,109952008,109954495,109972151,109964388,109968595,109956225,109962741,109962582,109961853,109967418,109958133,109962668,109961058,109955354,109973559,109974408,109955404,109963541,109973400,109971075,109956755,109956922,109958993,109956085,109970047,109963033,109955456,109966768,109964793,109964515,109959770,109964076,109960939…
	GO:0031514	motile cilium	cellular_component	0.00010771	0.018156	54	6069	109	18773	109961058,109962668,109955354,109973559,109961853,109967418,109958133,109958993,109956085,109955404,109963541,109973400,109956755,109971075,109956922,109964575,109965223,109970949,109974855,109966835,109969396,109968595,109956225,109964388,109962741,109962582,109965639,109952008,109954495,109972151,109973278,109968492,109960752,109966604,109967395,109970402,109963466,109973903,109954210,109964793…
	GO:0005216	ion channel activity	molecular_function	0.0001198	0.018849	230	6069	564	18773	109964530,109964500,109974149,109957303,109955763,109968709,109962506,109972977,109963670,109965018,109959573,109959073,109959972,109968640,109958348,109966939,109966068,109951492,109955572,109963283,109967800,109955851,109962056,109973265,109974503,109953364,109973290,109952146,109968391,109963125,109964183,109959331,109957580,109958682,109959764,109962927,109961126,109969505,109957889,109968221…
	GO:0022838	substrate-specific channel activity	molecular_function	0.0001198	0.018849	230	6069	564	18773	109952325,109965711,109951031,109959311,109959758,109963334,109959404,109967904,109959925,109972258,109953360,109967933,109967934,109965024,109959968,109969590,109969309,109966177,109965556,109957155,109957352,109953979,109972126,109960876,109951157,109969328,109963429,109968380,109971671,109956488,109972231,109967777,109959543,109951373,109956961,109954084,109952627,109952615,109957695,109968888…
	GO:0005230	extracellular ligand-gated ion channel activity	molecular_function	0.0001368	0.020829	66	6069	136	18773	109971913,109956991,109960787,109955204,109971153,109956745,109963358,109953357,109956488,109951493,109960876,109968380,109953979,109957352,109955725,109967934,109956599,109960020,109957819,109953360,109955730,109954055,109959968,109965674,109974589,109972258,109975006,109958121,109952325,109960413,109959758,109967122,109959311,109959964,109962849,109957374,109961519,109966168,109965918,109965702…
	GO:0015267	channel activity	molecular_function	0.00032564	0.042956	231	6069	576	18773	109967726,109960604,109967037,109954205,109960021,109963426,109970419,109963968,109972447,109974027,109972854,109974293,109959665,109959340,109952398,109960891,109957300,109958468,109968896,109973737,109968827,109965703,109959967,109971269,109960168,109960733,109972753,109972229,109964884,109957715,109967433,109963885,109960260,109957088,109968474,109956038,109963591,109965004,109971697,109963616…
	GO:0022803	passive transmembrane transporter activity	molecular_function	0.00032564	0.042956	231	6069	576	18773	109952398,109960891,109957300,109958468,109959665,109959340,109972854,109974293,109968827,109973737,109965703,109968896,109967037,109954205,109960021,109960604,109967726,109972447,109974027,109963968,109963426,109970419,109962849,109960552,109952404,109971697,109965223,109963616,109969489,109954583,109971673,109961943,109966168,109972229,109972753,109964884,109957715,109960168,109971269,109959967…
	GO:0030286	dynein complex	cellular_component	0.00032573	0.042956	15	6069	20	18773	1.09973e+134	dync1i1|LOC109951621|LOC109960233|LOC109964328|dync2h1|dnah9|dnah2|LOC109972777|dnah6|dnah7|LOC109967278|LOC109969389|dnah12|dnah10|dnah1|
	GO:0015276	ligand-gated ion channel activity	molecular_function	0.00032763	0.042956	95	6069	214	18773	109959972,109967037,109954205,109959573,109963670,109963426,109968709,109955763,109963968,109959340,109974293,109959764,109957580,109959331,109964183,109960891,109958468,109973290,109974503,109968896,109955851,109965703,109963283,109960168,109959967,109957515,109960733,109972229,109954658,109970165,109975013,109964884,109963885,109955810,109967433,109957889,109969505,109963591,109965004,109961126…
	GO:0022834	ligand-gated channel activity	molecular_function	0.00032763	0.042956	95	6069	214	18773	109965918,109964278,109965702,109966168,109957374,109961519,109962849,109958837,109959964,109961126,109965004,109963591,109969505,109957889,109967433,109955810,109963885,109975013,109964884,109970165,109954658,109972229,109960733,109959967,109957515,109960168,109963283,109965703,109955851,109968896,109974503,109973290,109958468,109960891,109964183,109959331,109957580,109959764,109974293,109959340…
IE vs. IM	GO:0007186	G-protein coupled receptor signaling pathway	biological_process	2.6661e-19	1.2584e-15	495	6215	1108	18773	109956547,109961096,109952620,109962618,109955960,109953552,109972853,109953488,109960719,109973085,109973716,109958044,109953415,109952794,109971979,109971350,109957034,109965888,109960493,109955348,109971728,109952326,109953435,109951611,109952861,109954100,109953790,109971202,109951514,109952795,109953602,109953588,109954876,109970888,109953352,109951463,109966912,109953166,109973652,109969403…
	GO:0004930	G-protein coupled receptor activity	molecular_function	1.1145e-18	2.6303e-15	403	6215	877	18773	109965684,109953534,109953437,109955177,109953452,109970487,109957999,109957240,109954718,109952978,109953169,109968672,109962973,109966660,109955910,109973232,109953604,109970478,109953142,109960453,109954223,109953344,109972934,109964934,109958672,109953337,109953438,109960301,109952957,109952958,109962535,109953440,109966081,109953947,109952778,109953163,109958320,109966018,109953416,109952858…
	GO:0038023	signaling receptor activity	molecular_function	4.5971e-18	5.5204e-15	500	6215	1123	18773	109968078,109953274,109955033,109968640,109960451,109953173,109971362,109958679,109973086,109975021,109964479,109958114,109960876,109959331,109952980,109957346,109952790,109953594,109965337,109969238,109953272,109961806,109972298,109953141,109953503,109953509,109953933,109953878,109959041,109968248,109953917,109953133,109967818,109955256,109960031,109958398,109964421,109973224,109967678,109961905…
	GO:0004888	transmembrane signaling receptor activity	molecular_function	4.6783e-18	5.5204e-15	473	6215	1055	18773	109953814,109952972,109966297,109953331,109964476,109973082,109975025,109964427,109953338,109969738,109968036,109952974,109967210,109951918,109958437,109962834,109953336,109958540,109953493,109952793,109963367,109955825,109951986,109955558,109965655,109958104,109974220,109953412,109973087,109956629,109955235,109955431,109952936,109953381,109973477,109972549,109953502,109973842,109954102,109952941…
	GO:0004872	receptor activity	molecular_function	5.8897e-16	5.5599e-13	519	6215	1198	18773	109959480,109963837,109966636,109965004,109962720,109952792,109953979,109962849,109958210,109973088,109957477,109953507,109953251,109954903,109971570,109953579,109953225,109959758,109953742,109973646,109953589,109957573,109957837,109962760,109970856,109966976,109957711,109974227,109951992,109954867,109968991,109953226,109969505,109951329,109966168,109953098,109951588,109956707,109953433,109966072…
	GO:0004871	signal transducer activity	molecular_function	1.5357e-15	1.2081e-12	570	6215	1340	18773	109975035,109953316,109963745,109953197,109959583,109960005,109955350,109971160,109952944,109967329,109952047,109971480,109958481,109953587,109970479,109957352,109957653,109965721,109961367,109971318,109953018,109970805,109966485,109953601,109953755,109970432,109970798,109953317,109958177,109955335,109953196,109971561,109974612,109960471,109953167,109960936,109965214,109958769,109953170,109959407…
	GO:0060089	molecular transducer activity	molecular_function	7.1167e-14	4.7987e-11	589	6215	1415	18773	109954658,109953856,109966912,109953166,109971466,109963053,109956488,109959556,109963885,109965226,109953655,109957072,109958044,109953415,109955960,109962618,109953552,109972853,109961096,109954876,109958187,109962756,109953790,109971202,109953588,109952795,109952326,109952861,109965888,109971728,109955348,109970267,109968672,109957560,109954718,109957240,109957999,109955177,109953534,109965684…
	GO:0007165	signal transduction	biological_process	1.437e-13	8.4784e-11	1135	6215	2898	18773	109953272,109967395,109953274,109968095,109964272,109964201,109965446,109973086,109958398,109973224,109953933,109959041,109951381,109954921,109955032,109972726,109972723,109973097,109958314,109953526,109973226,109959512,109953672,109971977,109959630,109973090,109953355,109956900,109957860,109966070,109971726,109964187,109960728,109953515,109964420,109965261,109953361,109973317,109967118,109969091…
	GO:0023052	signaling	biological_process	2.1209e-13	1.1123e-10	1146	6215	2932	18773	109959360,109959080,109955141,109961606,109960301,109955756,109961052,109966039,109973560,109970478,109968476,109957384,109959953,109957187,109965570,109955394,109962077,109957125,109970487,109956765,109953657,109972446,109959030,109952207,109960698,109971485,109964444,109954682,109961508,109969912,109952958,109974685,109967263,109959045,109953100,109957058,109973084,109956279,109960609,109973374…
	GO:0044700	single organism signaling	biological_process	2.3896e-13	1.1279e-10	1140	6215	2917	18773	109955975,109972793,109973430,109958221,109953738,109963096,109958158,109970157,109960700,109969182,109953550,109953721,109965851,109973181,109954224,109968761,109962393,109960205,109970838,109966508,109952630,109973115,109964345,109957532,109970047,109966004,109951318,109955471,109962940,109959969,109960079,109974078,109963623,109974802,109957581,109959153,109955078,109964878,109969885,109952331…
	GO:0007154	cell communication	biological_process	4.4544e-13	1.9113e-10	1163	6215	2986	18773	109954223,109953344,109964934,109958672,109966243,109953337,109955814,109968094,109966858,109972818,109960453,109951823,109967175,109969805,109967224,109951262,109953169,109952978,109962973,109963124,109953437,109953452,109970721,109957513,109973028,109968979,109972324,109964701,109966796,109957987,109953325,109952925,109953462,109958320,109953163,109966018,109965960,109968082,109952976,109972440…
	GO:0050794	regulation of cellular process	biological_process	7.1562e-10	2.7729e-07	1866	6215	5096	18773	109952957,109962535,109953440,109970156,109958765,109970980,109952778,109970168,109962204,109952485,109966679,109952858,109955668,109973456,109961999,109972021,109970249,109953750,109954961,109953623,109972763,109951765,109970468,109960233,109959578,109968767,109959311,109970259,109965684,109958511,109955177,109957431,109957240,109951065,109954718,109951624,109952397,109970267,109968672,109970893…
	GO:0051716	cellular response to stimulus	biological_process	7.6373e-10	2.7729e-07	1242	6215	3293	18773	109964504,109959725,109953369,109955630,109971684,109957812,109952475,109957777,109971963,109970280,109966566,109971193,109974175,109955456,109967629,109971034,109957869,109953497,109965390,109957814,109971556,109954545,109953273,109960248,109957736,109961375,109958733,109964981,109961533,109965547,109953572,109960551,109951233,109954917,109965987,109959235,109953409,109970515,109963504,109965986…
	GO:0016020	membrane	cellular_component	1.828e-09	6.1628e-07	2262	6215	6268	18773	109967786,109968840,109972323,109953522,109968431,109954829,109974674,109953421,109952953,109970544,109959572,109967848,109969045,109952946,109960544,109956867,109965648,109953327,109965516,109964596,109958671,109962745,109952615,109961998,109975007,109967872,109959923,109965476,109963781,109961525,109971963,109957812,109952108,109967453,109954205,109956192,109971684,109972183,109954691,109967482…
	GO:0050789	regulation of biological process	biological_process	5.2707e-09	1.6585e-06	1917	6215	5273	18773	109963614,109957321,109953835,109953845,109958183,109969077,109964491,109957637,109961925,109969562,109966334,109961780,109952990,109962608,109965912,109963509,109956289,109951687,109967386,109951579,109953194,109951639,109957248,109963200,109963182,109961153,109959168,109967918,109971299,109951037,109970597,109953019,109967151,109973071,109953710,109957672,109953209,109972560,109965138,109967605…
	GO:0050896	response to stimulus	biological_process	6.6683e-09	1.9671e-06	1468	6215	3974	18773	109967482,109957814,109965390,109953497,109971034,109967629,109955456,109957869,109970280,109974175,109966566,109971193,109957812,109952475,109951666,109971963,109957777,109973678,109971684,109955630,109964504,109959725,109953369,109963850,109969598,109951374,109962442,109972782,109955319,109970515,109965986,109963504,109960088,109965987,109959235,109953409,109960551,109951233,109954917,109965547…
	GO:0065007	biological regulation	biological_process	1.3855e-08	3.8467e-06	1978	6215	5464	18773	109955558,109969901,109974855,109951509,109960430,109952101,109955540,109971310,109961393,109960768,109953336,109962834,109958755,109972149,109962805,109968239,109958540,109971339,109959609,109968036,109965433,109964427,109964708,109958415,109957593,109962528,109968087,109966444,109957948,109960908,109957658,109955468,109967908,109955353,109956291,109953554,109964992,109954694,109962770,109968037…
	GO:0016021	integral component of membrane	cellular_component	1.1012e-07	2.8875e-05	1291	6215	3537	18773	109959912,109953166,109958077,109960408,109964517,109972263,109969636,109962473,109953856,109965002,109953189,109957926,109957072,109970266,109953655,109963616,109964029,109964009,109972512,109956488,109958433,109972418,109965430,109972111,109953552,109955960,109956118,109962301,109957952,109958044,109968513,109964964,109964590,109959061,109965888,109973421,109952326,109952795,109953588,109958923…
	GO:0005216	ion channel activity	molecular_function	2.5017e-07	5.8416e-05	248	6215	564	18773	109961683,109967410,109972229,109966101,109965513,109963358,109967122,109968380,109958437,109974149,109959925,109974186,109968221,109969485,109953364,109962927,109970165,109965055,109956877,109972854,109973265,109956962,109971272,109971471,109960260,109966894,109960876,109959331,109960891,109969309,109958468,109959967,109968640,109960604,109964948,109963670,109973626,109952404,109954102,109968658…
	GO:0022838	substrate-specific channel activity	molecular_function	2.5017e-07	5.8416e-05	248	6215	564	18773	109971471,109956962,109971272,109973265,109962927,109970165,109968221,109969485,109953364,109965055,109956877,109972854,109959925,109974149,109958437,109968380,109974186,109961683,109967410,109965513,109963358,109967122,109966101,109972229,109965674,109968888,109974623,109957300,109957515,109956599,109964948,109963670,109973626,109968896,109955725,109967800,109966672,109952404,109954102,109968658…
	GO:0015267	channel activity	molecular_function	2.7228e-07	5.8416e-05	252	6215	576	18773	109973626,109964948,109963670,109966672,109967800,109955725,109968896,109968658,109954102,109952404,109968888,109965674,109956599,109957300,109974623,109957515,109960260,109960876,109959331,109966894,109959967,109969309,109958468,109960891,109960604,109968640,109970165,109962927,109953364,109969485,109968221,109956877,109972854,109965055,109956962,109971471,109971272,109973265,109973665,109967410…
	GO:0022803	passive transmembrane transporter activity	molecular_function	2.7228e-07	5.8416e-05	252	6215	576	18773	109960604,109968640,109959967,109958468,109969309,109960891,109959331,109960876,109966894,109960260,109968888,109965674,109956599,109957515,109957300,109974623,109966672,109955725,109968896,109967800,109968658,109952404,109954102,109973626,109964948,109963670,109964260,109974186,109959925,109974149,109958437,109968380,109963358,109967122,109965513,109966101,109972229,109973665,109967410,109961683…
	GO:0031224	intrinsic component of membrane	cellular_component	1.1176e-06	0.00022935	1296	6215	3567	18773	803937,109953601,109968688,109970805,109973737,109974330,109953018,109971318,109968526,109953820,109952560,109972977,109966537,109969590,109971561,109967919,109971126,109962838,109963328,109965137,109953317,109955350,109968895,109951540,109960005,109959583,109963745,109968363,109975035,109951944,109957653,109970479,109954811,109959927,109958481,109971776,109960654,109955574,109967433,109960451,10…
	GO:0044763	single-organism cellular process	biological_process	2.1321e-06	0.00041931	2369	6215	6681	18773	109965223,109952861,109968339,109955348,109963064,109972321,109964520,109961895,109962756,109958913,109951463,109971286,109974741,109959410,109958924,109962618,109963812,109960074,109970576,109956092,109963885,109973567,109966447,109959002,109956978,109972686,109967331,109974543,109972517,109972949,109962022,109953231,109957635,109953750,109973456,109957525,109959311,109951765,109960233,109970859…
	GO:0006928	movement of cell or subcellular component	biological_process	3.3479e-05	0.0063209	127	6215	279	18773	109958993,109959033,109955456,109963637,109959770,109971612,109952452,109965639,109958017,109956085,109960192,109973626,109966397,109966237,109973559,109969802,109966677,109965023,109964000,109970969,109965684,109963466,109964575,109952008,109961853,109967395,109956700,109970132,109969301,109951954,109954210,109960438,109957948,109969088,109957384,109957314,109954495,109955404,109970848,109970267…
	GO:0044425	membrane part	cellular_component	3.7135e-05	0.0067414	1491	6215	4179	18773	109960609,109956715,109960231,109974787,109953426,109956279,109962179,109961616,109973084,109955652,109965875,109957058,109971991,109960315,109960965,109953100,109951336,109959452,109974004,109969403,109974064,109973652,109955312,109959137,109968834,109966697,109962302,109958179,109953627,109964597,109953435,109967077,109957034,109956124,109974738,109953602,109973691,109954969,109965848,109952620…
	GO:0007018	microtubule-based movement	biological_process	3.9142e-05	0.0068425	47	6215	81	18773	109970132,109957614,109969389,109962052,109965684,109961613,109951192,109969088,109957948,109971612,109952452,109968492,109964000,109965023,109966677,109969982,109969802,109964328,109959404,109961552,109964598,109966303,109972783,109970268,109971922,109972777,109956335,109961566,109952570,109957787,109956921,109955990,109967313,109967359,109967278,109972968,109960485,109971221,109956008,109960920…
	GO:0005929	cilium	cellular_component	4.4782e-05	0.0075111	60	6215	118	18773	109966835,109955354,109973903,109970949,109963033,109972151,109971075,109963463,109957975,109954522,109962582,109968473,109963812,109964388,109970047,109955668,109974855,109957952,109956225,109958133,109962741,109973400,109973278,109966056,109970187,109965223,109967418,109960752,109968595,109956755,109964793,109970402,109960939,109952008,109963466,109970969,109964575,109964076,109954210,109963200…
	GO:0031514	motile cilium	cellular_component	4.6149e-05	0.0075111	56	6215	109	18773	109963812,109954522,109962582,109956225,109955668,109964388,109970047,109957952,109974855,109970949,109963033,109966835,109973903,109955354,109957975,109971075,109972151,109963463,109960752,109968595,109967418,109970402,109956755,109964793,109962741,109973400,109973278,109958133,109965223,109966056,109970187,109969396,109955404,109954495,109966768,109970969,109963466,109964575,109952008,109961853…
	GO:0005509	calcium ion binding	molecular_function	6.0531e-05	0.0095235	268	6215	654	18773	109963106,109961632,109963804,109972937,109951810,109965686,109974043,109971440,109961845,109954693,109957888,109958453,109951817,109953940,109973955,109955212,109970596,109963402,109951524,109970876,109969880,109972140,109952541,109957872,109963855,109974141,109959694,109961792,109955461,109962461,109954545,109955541,109951204,109960524,109951828,109970515,109968953,109957943,109959517,109967967…
	GO:0003777	microtubule motor activity	molecular_function	8.3846e-05	0.012766	44	6215	76	18773	109956335,109961566,109952570,109957787,109956921,109967359,109955990,109967313,109967278,109959404,109964598,109961552,109966303,109972783,109972777,109971922,109970268,109951621,109971161,109963369,109965683,109960233,109964628,109972968,109960485,109971221,109956008,109960920,109961613,109951192,109957948,109969088,109970132,109957614,109962052,109965684,109968492,109965023,109964000,109969982…
	GO:0005230	extracellular ligand-gated ion channel activity	molecular_function	0.00015462	0.022115	67	6215	136	18773	109963358,109967122,109968380,109958437,109964278,109952325,109955763,109975006,109964183,109959311,109968709,109956962,109967037,109959968,109960020,109960876,109959331,109959972,109959967,109959573,109957580,109955725,109968896,109964131,109960733,109961126,109956599,109957515,109965674,109955730,109953360,109955851,109974589,109953357,109967934,109954055,109969505,109971913,109966168,109967944…
	GO:0022836	gated channel activity	molecular_function	0.0002344	0.032541	140	6215	322	18773	109963670,109973626,109952404,109968658,109968896,109955725,109967800,109966672,109957515,109974623,109956599,109965674,109968888,109959331,109960876,109960891,109958468,109969309,109959967,109968640,109962927,109970165,109973265,109956962,109971471,109972229,109965513,109967122,109963358,109958437,109968380,109959925,109974186,109957889,109972258,109965465,109959758,109958121,109953979,109960787…
	GO:0044699	single-organism process	biological_process	0.00026716	0.036029	2919	6215	8434	18773	109952772,109966055,109951810,109965160,109957237,109967261,109952600,109969594,109972444,109973044,109961095,109954049,109972964,109952758,109965917,109963068,109958954,109962954,109956392,109965978,109961049,109953593,109957787,109952069,109965073,109962143,109972523,109959920,109964469,109964546,109955940,109973571,109963767,109957181,109963462,109967772,109956236,109966950,109953784,109955929…
	GO:0015276	ligand-gated ion channel activity	molecular_function	0.0002997	0.038232	97	6215	214	18773	109972231,109960168,109963283,109959289,109952615,109974589,109967934,109959404,109953357,109955730,109955851,109953360,109971913,109966168,109975007,109969505,109967433,109954055,109971286,109969132,109961519,109956833,109974293,109963429,109957352,109963968,109957063,109967944,109965918,109951636,109954658,109965004,109955810,109974503,109957819,109960413,109975013,109957889,109956991,109956488…
	GO:0022834	ligand-gated channel activity	molecular_function	0.0002997	0.038232	97	6215	214	18773	109970165,109975006,109964183,109959311,109956962,109968709,109971471,109967037,109972229,109963358,109967122,109968380,109958437,109964278,109959925,109952325,109955763,109963591,109973626,109959573,109963670,109957580,109959340,109966672,109955725,109968896,109964131,109960733,109961126,109958837,109956599,109957515,109965674,109959968,109960020,109954205,109959331,109960876,109959972,109960891…
IM vs. IL	GO:0004930	G-protein coupled receptor activity	molecular_function	1.2663e-30	5.977e-27	472	6792	877	18773	109970805,109973088,109953602,109974227,109955022,109958320,109972832,109963958,109952637,109951918,109953317,109954916,109966472,109956254,109953795,109962773,109957346,109953828,109966660,109952951,109975035,109962940,109969434,109959608,109957136,109952122,109973477,109961619,109964934,109973083,109963391,109964479,109954083,109953182,109955350,109952953,109952858,109952861,109953493,109953742…
	GO:0007186	G-protein coupled receptor signaling pathway	biological_process	1.4162e-29	3.3422e-26	570	6792	1108	18773	109971556,109959479,109955235,109964701,109962535,109955455,109966912,109960493,109961925,109971250,109958179,109971485,109954876,109973082,109960430,109952779,109955280,109953689,109970020,109956707,109953251,109962358,109953878,109953164,109953412,109953378,109974214,109952634,109952955,109974220,109965999,109960451,109971484,109972549,109953860,109953354,109961905,109952794,109965337,109953141…
	GO:0004888	transmembrane signaling receptor activity	molecular_function	9.8152e-28	1.5443e-24	544	6792	1055	18773	109954694,109952957,109952792,109953098,109973227,109971751,109953575,109965684,109961434,109953721,109953197,109969959,109962849,109952831,109967731,109952974,109973087,109953502,109951588,109970888,109952973,109971570,109953655,109952403,109953552,109958397,109953172,109953196,109955237,109953376,109953588,109953582,109952795,109974264,109973232,109966072,109965655,109951986,109958679,109953510…
	GO:0038023	signaling receptor activity	molecular_function	7.504e-27	8.8547e-24	571	6792	1123	18773	109971570,109953502,109970888,109951588,109952973,109952974,109966981,109973087,109969959,109962849,109952831,109967731,109953197,109953575,109965684,109961434,109953721,109953098,109971751,109973227,109954694,109952957,109952792,109954658,109952778,109957573,109970483,109954049,109970633,109966485,109972273,109953274,109953800,109965004,109972934,109953596,109959758,109971561,109953917,109963783…
	GO:0004872	receptor activity	molecular_function	7.37e-24	6.9573e-21	592	6792	1198	18773	109968494,109953856,109953790,109973165,109971598,109964019,109953488,109969598,109958769,109965226,109968734,109953515,109967267,109968380,109960787,109953657,109972737,109958378,109961966,109953170,109953337,109953503,109961989,109953525,109952936,109956402,109960452,109952950,109953269,109968640,109973226,109953316,109955692,109972374,109953534,109968616,109953605,109951992,109954682,109971160…
	GO:0004871	signal transducer activity	molecular_function	2.8552e-23	2.2461e-20	649	6792	1340	18773	109961966,109953170,109953503,109953337,109952936,109956402,109961989,109953525,109960787,109953657,109972737,109958378,109955692,109972374,109966243,109953534,109951992,109953605,109968616,109960452,109952950,109968640,109953269,109953316,109973226,109971598,109964019,109973165,109958769,109972235,109953488,109969598,109969912,109953790,109953856,109953515,109967267,109968380,109957581,109970238…
	GO:0060089	molecular transducer activity	molecular_function	6.6801e-21	4.5043e-18	670	6792	1415	18773	109953438,109953497,109955616,109968078,109961297,109952815,109975013,109963580,109973085,109952772,109965331,109961949,109968456,109965390,109971362,109962973,109953841,109962834,109953369,109953166,109962452,109954609,109952226,109964850,109963853,109964427,109960876,109972373,109952636,109968036,109969738,109953415,109970486,109966018,109957240,109954223,109953209,109971011,109952979,109971202…
	GO:0007165	signal transduction	biological_process	4.8124e-17	2.8393e-14	1251	6792	2898	18773	109971689,109956932,109951579,109954917,109954472,109967333,109964878,109967611,109966748,109962807,109962488,109964166,109953734,109968718,109951911,109967175,109956765,109957745,109958600,109958010,109970481,109961533,109962103,109957248,109973408,109962007,109973181,109958945,109968979,109962302,109967783,109962425,109974458,109955166,109953379,109959381,109964345,109964395,109967540,109973021…
	GO:0044700	single organism signaling	biological_process	1.0632e-16	5.1248e-14	1256	6792	2917	18773	109965769,109970238,109951639,109960795,109967267,109953515,109960548,109956605,109955756,109969792,109958029,109969598,109958769,109969184,109973226,109969805,109968640,109971286,109951992,109953534,109966243,109972374,109955692,109958378,109962499,109953657,109968525,109957685,109967361,109959045,109957660,109951594,109953337,109953170,109961966,109972675,109967263,109967151,109970249,109971193…
	GO:0023052	signaling	biological_process	1.0858e-16	5.1248e-14	1262	6792	2932	18773	109961388,109962266,109974226,109967218,109956291,109953437,109952941,109962490,109954049,109964546,109957573,109953274,109953800,109974313,109956101,109973115,109972273,109974264,109953541,109953582,109962540,109958397,109953172,109953552,109953569,109953550,109957276,109952600,109974855,109952925,109967210,109965446,109974078,109970487,109958679,109971979,109951540,109955736,109953510,109973087…
	GO:0007154	cell communication	biological_process	3.2098e-16	1.3773e-13	1280	6792	2986	18773	109970760,109956233,109973090,109972949,109964520,109966773,109960192,109971754,109952980,109965612,109953361,109955619,109962618,109966976,109973224,109962260,109955256,109974342,109959118,109959209,109963479,109953263,109970892,109974175,109962563,109963850,109969905,109961870,109970757,109965982,109962758,109955471,109968703,109970345,109953133,109975025,109951037,109957129,109964442,109968365…
	GO:0050794	regulation of cellular process	biological_process	3.6202e-12	1.424e-09	2049	6792	5096	18773	109951940,109963632,109951421,109959759,109954811,109956755,109970622,109972494,109953387,109972763,109966299,109959480,109973152,109961375,109974447,109963385,109953381,109958464,109955351,109964612,109960698,109958151,109962780,109972648,109967496,109964886,109959997,109962498,109961502,109952861,109965308,109963699,109965238,109959920,109955975,109954850,109974346,109963623,109956477,109953558…
	GO:0050789	regulation of biological process	biological_process	5.6207e-12	2.0408e-09	2114	6792	5273	18773	109953165,109963463,109971378,109952576,109953528,109952485,109958640,109953167,109958544,109966114,109967091,109958069,109967495,109954718,109967566,109958689,109952192,109972578,109967828,109962077,109970711,109953784,109957687,109971960,109973805,109956900,109953522,109961420,109960673,109966778,109964878,109966748,109967611,109951579,109959568,109961459,109969370,109968718,109961231,109951911…
	GO:0051716	cellular response to stimulus	biological_process	8.3742e-12	2.8233e-09	1363	6792	3293	18773	109970515,109955979,109970949,109973331,109967518,109955565,109973735,109960724,109961647,109968775,109967954,109960719,109954999,109970782,109970295,109969081,109961433,109967278,109964189,109962970,109967012,109957125,109958221,109963966,109965399,109970876,109956088,109958498,109971610,109954987,109969340,109961052,109957860,109958970,109963300,109967694,109960839,109952872,109971608,109961630…
	GO:0065007	biological regulation	biological_process	3.3119e-11	1.0421e-08	2178	6792	5464	18773	109965293,109957837,109966022,109967342,109969601,109973916,109972793,109962943,109971601,109961581,109952397,109953352,109961153,109956324,109967540,109973021,109964395,109969668,109952398,109958415,109967740,109957108,109972809,109968526,109959923,109963615,109955246,109966196,109968237,109974924,109957764,109959578,109955469,109971512,109952947,109969830,109975041,109961321,109955838,109968907…
	GO:0016021	integral component of membrane	cellular_component	2.8496e-10	8.4063e-08	1431	6792	3537	18773	109963242,109955177,109973265,109959428,109954042,109969688,109964989,109972977,109958489,109966899,109955925,109960174,109957210,109970864,109975009,109963397,109969045,109956062,109968045,109958481,109953769,109963540,109953224,109971606,109951449,109973086,109965316,109956549,109955960,109951157,109953355,109971471,109971996,109952375,109965888,109973866,109967601,109957083,109955991,109974339…
	GO:0016020	membrane	cellular_component	5.8527e-10	1.625e-07	2462	6792	6268	18773	109968226,109969505,109956991,109962937,109967371,109953229,109957099,109953672,109959989,109974030,109960654,109958690,109970695,109971557,109971593,109953750,109974064,109971376,109963837,109973278,109974038,109964732,109955725,109956329,109960240,109957951,109962701,109960060,109968248,109961604,109954847,109963429,109962838,109972687,109960079,109958954,109953945,109968812,109971287,109964889…
	GO:0031224	intrinsic component of membrane	cellular_component	1.2443e-09	3.2553e-07	1436	6792	3567	18773	109966075,109963194,109960495,109970494,109974945,109953438,109961355,109955776,109957615,109957419,109953841,109962973,109968456,109956715,109966199,109959635,109969891,109970378,109972101,109955270,109970246,109952772,109962834,109966308,109953369,109962850,109968870,109954609,109962123,109956232,109965102,109969738,109953415,109958981,109968036,109969713,109952636,109961795,109963238,109953209…
	GO:0050896	response to stimulus	biological_process	1.3104e-09	3.2553e-07	1599	6792	3974	18773	109951519,109955210,109958870,109953593,109959044,109952811,109959920,109974346,109963623,109956477,109955975,109952790,109953618,109953558,109957987,109955814,109970308,109964491,109960728,109959997,109959106,109954083,109962498,109964995,109952861,109961502,109966397,109967528,109959030,109968385,109965250,109965683,109960467,109962775,109965471,109952051,109953317,109970959,109953602,109955578…
	GO:0044763	single-organism cellular process	biological_process	1.9936e-08	4.7049e-06	2594	6792	6681	18773	109968397,109953226,109956072,109970872,109963918,109955630,109971703,109953601,109959701,109956703,109964000,109959153,109970893,109974503,109962301,109966346,109962482,109960035,109965386,109962805,109958853,109964500,109966702,109968230,109968749,109973961,109974335,109958013,109971011,109961481,109966970,109959311,109960158,109972975,109963477,109973976,109954512,109952972,109959554,109952112…
	GO:0044425	membrane part	cellular_component	4.9825e-08	1.1199e-05	1650	6792	4179	18773	109973358,109962769,109965669,109953231,109960005,109957209,109953440,109964674,109952914,109969221,109974607,109967870,109965776,109955508,109969590,109957354,109963173,109957477,109969824,109957923,109974464,109972674,109955049,109955217,109960031,109965773,109953509,109953809,109952497,109972360,109957968,109957258,109953554,109963268,109961741,109954913,109953865,109973888,109961922,109963761…
	GO:0007018	microtubule-based movement	biological_process	1.9616e-05	0.0042085	50	6792	81	18773	109952570,109961552,109962052,109966303,109969389,109952452,109951192,109967359,109961566,109971221,109971612,109961654,109965683,109969621,109966677,109960485,109971922,109970268,109956008,109968492,109967313,109964598,109957948,109968172,109956921,109960920,109957614,109965023,109969802,109958315,109971161,109960233,109970132,109969088,109955990,109965684,109964328,109964000,109959404,109969982…
	GO:0003777	microtubule motor activity	molecular_function	3.6014e-05	0.007239	47	6792	76	18773	109970268,109971922,109956008,109968492,109960485,109957948,109964598,109967313,109971221,109961566,109967359,109951192,109962052,109966303,109961552,109952570,109966677,109965683,109969621,109971612,109961654,109972968,109963369,109964628,109961613,109959404,109969982,109964328,109964000,109967278,109951621,109972783,109956335,109972777,109957787,109958315,109971161,109965023,109969802,109957614…
	GO:0005216	ion channel activity	molecular_function	3.8342e-05	0.007239	255	6792	564	18773	109959504,109963429,109960060,109959967,109965024,109959665,109957695,109974503,109959764,109953360,109955725,109965018,109960162,109957063,109970657,109962963,109968474,109972231,109971697,109965703,109972854,109967726,109966168,109960021,109958552,109963052,109951258,109960168,109964131,109961865,109971893,109956666,109971269,109967168,109970259,109974027,109965711,109962849,109963670,109967371…
	GO:0022838	substrate-specific channel activity	molecular_function	3.8342e-05	0.007239	255	6792	564	18773	109955572,109969132,109964530,109957352,109966068,109963610,109952627,109968827,109959073,109960002,109963223,109969309,109973626,109968888,109956745,109959331,109958121,109966177,109974149,109966894,109967800,109963283,109951373,109968643,109972780,109955810,109963885,109965465,109956038,109967710,109965118,109954055,109971913,109962469,109965126,109963616,109969328,109974589,109967037,109974186…
	GO:0005578	proteinaceous extracellular matrix	cellular_component	6.9891e-05	0.012218	88	6792	174	18773	109973356,109951101,109959918,109961388,109965383,109958029,109963923,109963615,109971026,109974597,109969718,109965589,109962072,109974313,109963535,109973115,109966097,109968752,109958619,109968686,109961872,109974262,109971754,109955469,109974232,109966802,109961381,109974277,109964979,109959045,109958127,109960524,109969880,109964361,109959100,109966009,109974529,109965686,109955447,109953745…
	GO:0006928	movement of cell or subcellular component	biological_process	0.00012712	0.021428	133	6792	279	18773	109958378,109972151,109956922,109959404,109969396,109972783,109956335,109963541,109957952,109972777,109970267,109969802,109965223,109956755,109970848,109967936,109969088,109952008,109964515,109956225,109963200,109956008,109970969,109972395,109964598,109970187,109953985,109958993,109959033,109951192,109967359,109971221,109966303,109967395,109952452,109966237,109963812,109962741,109962582,109965639…
	GO:0009987	cellular process	biological_process	0.00016107	0.026037	4012	6792	10713	18773	109952452,109974586,109960453,109958059,109971554,109952101,109968601,109955078,109953710,109955793,109955809,109961457,109955971,109953325,109957724,109956308,109952326,109972031,109951053,109973708,109962051,109974338,109954693,109969003,109951650,109974973,109962028,109952615,109957868,109961453,109957838,109956968,109969746,109958728,109966363,109971707,109969530,109956094,109965216,109965223…
	328,109971785,109954210,109963037,109951766,109961466,109956135,109965236,109952659,109974478,109958158,109957067,109970558,109958064,109953587,109972267,109971170,109959246,109953780,109953100,109967051,109956092,109971496,109954486,109961192,109967561,109970238,109971221,109970291,109961868,109964505,109961111,109972334,109967267,109969528,109966857,109972727,109953515,109951250,109960795,10997…
	GO:0031514	motile cilium	cellular_component	0.00016549	0.026037	58	6792	109	18773	109970969,109968492,109963200,109973559,109956225,109968595,109960192,109966604,109953985,109970187,109962668,109955404,109970047,109958993,109968665,109967395,109963466,109973400,109954495,109967418,109963812,109954522,109965639,109970402,109966768,109962582,109960752,109955354,109962741,109959770,109972151,109973278,109966056,109964575,109973903,109969396,109958017,109956922,109963033,109957952…
	GO:0005929	cilium	cellular_component	0.00018484	0.026508	62	6792	118	18773	109954522,109967418,109963812,109962582,109955354,109959770,109962741,109960752,109965639,109964076,109970402,109966768,109968665,109954495,109974408,109967395,109973400,109963466,109953985,109968473,109970187,109960192,109966604,109958993,109955404,109962668,109970047,109973559,109956225,109968492,109970969,109963200,109968595,109960939,109952008,109963463,109958133,109970949,109954210,109964515…
	GO:0015267	channel activity	molecular_function	0.00018533	0.026508	255	6792	576	18773	109963616,109967037,109974589,109969328,109965126,109962469,109971913,109954055,109955675,109969590,109967433,109970859,109974186,109964948,109971272,109956043,109959289,109957819,109963358,109972371,109954102,109965055,109968391,109958348,109957515,109962506,109967122,109968008,109972447,109957155,109965702,109972137,109963610,109952627,109968827,109966068,109964530,109957352,109955572,109969132…
	GO:0022803	passive transmembrane transporter activity	molecular_function	0.00018533	0.026508	255	6792	576	18773	109967619,109956599,109958837,109953907,109968661,109966101,109971671,109964500,109951493,109951492,109959025,109961100,109960733,109959311,109954583,109972372,109969084,109967848,109956991,109969505,109963670,109967371,109967933,109971153,109962927,109959194,109959866,109971269,109967168,109970259,109956666,109962849,109965711,109974027,109961865,109971893,109964131,109963052,109951258,109960168…
	GO:0003735	structural constituent of ribosome	molecular_function	0.00020785	0.028854	154	6792	339	18773	109955802,109957926,109972217,109969138,109969324,109973632,109959370,109957859,109959691,109960109,109955189,109967704,109952672,109951971,109973331,109956437,109972514,109971703,109953474,109958717,109974026,109970225,109972328,109963348,109974466,109955014,109965504,109957772,109963682,109966166,109962619,109952118,109962471,109967805,109951979,109963192,109968237,109974222,109974924,109962231…
	GO:0044699	single-organism process	biological_process	0.00022149	0.02987	3180	6792	8434	18773	109969768,109971598,109964019,109973140,109958993,109951246,109969182,109953488,109972235,109964126,109964598,109968453,109957341,109959410,109970661,109952498,109972945,109958584,109969912,109955433,109953790,109962741,109962393,109968686,109957581,109955328,109966492,109965226,109953503,109962616,109972051,109955070,109961989,109952936,109975007,109972726,109951494,109952805,109956865,109971509…
IL vs. TE	GO:0004930	G-protein coupled receptor activity	molecular_function	4.3908e-22	2.0725e-18	461	7130	877	18773	109957573,109962581,109953503,109953170,109974458,109964476,109965331,109973087,109956062,109952953,109959923,109973232,109962007,109954867,109953795,109953092,109954472,109973230,109962358,109956402,109961972,109974220,109962760,109971998,109967530,109953488,109961905,109971540,109968200,109959265,109953509,109967818,109955335,109952958,109959583,109953352,109953534,109973084,109962970,109961581…
	GO:0004888	transmembrane signaling receptor activity	molecular_function	1.1138e-20	1.7647e-17	538	7130	1055	18773	109962618,109967944,109953369,109967261,109952954,109952980,109953274,109953415,109974589,109961096,109958613,109952973,109955215,109953508,109962940,109951393,109958114,109954042,109964067,109958489,109970481,109969738,109953814,109958540,109966297,109952957,109964934,109953194,109959573,109964142,109957346,109958657,109971570,109962302,109969202,109953526,109955033,109955825,109958187,109963885…
	GO:0007186	G-protein coupled receptor signaling pathway	biological_process	1.1217e-20	1.7647e-17	558	7130	1108	18773	109953507,109953410,109958415,109962780,109973086,109952779,109952950,109958679,109953416,109953141,109970803,109964732,109953437,109957276,109964019,109953494,109951992,109953572,109971979,109958481,109967151,109954694,109953495,109970633,109968558,109953578,109957125,109963035,109955350,109968456,109953098,109957536,109951911,109954917,109971751,109956501,109973078,109963026,109958221,109969468…
	GO:0038023	signaling receptor activity	molecular_function	1.5649e-20	1.8466e-17	568	7130	1123	18773	109953167,109953100,109952633,109971913,109966981,109952925,109960839,109952631,109954913,109969383,109961375,109952403,109952772,109970264,109953535,109955348,109957136,109970798,109959666,109953655,109953575,109952861,109973224,109953605,109966086,109958010,109953142,109962720,109973652,109959479,109967037,109955237,109953337,109959556,109955256,109971193,109953528,109953331,109965610,109960451…
	GO:0004871	signal transducer activity	molecular_function	9.5096e-19	8.9771e-16	654	7130	1340	18773	109953435,109970815,109953604,109953377,109957547,109954003,109951918,109960698,109955431,109953434,109968380,109964187,109952075,109953317,109955960,109953502,109955166,109957837,109957240,109960079,109967518,109952331,109953438,109953516,109971480,109962736,109955130,109965214,109953588,109953506,109953251,109958437,109957477,109961925,109969604,109966912,109952778,109973675,109951519,109953197…
	GO:0004872	receptor activity	molecular_function	2.885e-18	2.2695e-15	591	7130	1198	18773	109972374,109963395,109968078,109970419,109965380,109963833,109953493,109952226,109953947,109958734,109965226,109952736,109970185,109959608,109959556,109953337,109955237,109953528,109953331,109971193,109955256,109967037,109959479,109965888,109972850,109960451,109961806,109958104,109965610,109953575,109953655,109959666,109970798,109957136,109953605,109966086,109973224,109952861,109952772,109952403…
	GO:0060089	molecular transducer activity	molecular_function	6.9856e-17	4.7103e-14	677	7130	1415	18773	109973735,109952944,109962732,109974251,109970009,109961433,109962356,109964850,109965293,109955235,109954102,109957997,109953635,109960876,109966072,109964442,109963479,109953226,109966709,109953166,109956947,109952794,109953755,109954046,109965999,109958498,109973083,109952936,109952927,109959407,109957940,109955825,109955033,109969202,109953526,109962302,109971570,109958657,109959041,109971598…
	GO:0007165	signal transduction	biological_process	9.6701e-13	5.7053e-10	1273	7130	2898	18773	109960698,109953231,109964793,109951918,109968417,109954003,109970721,109957240,109953317,109964187,109953434,109953435,109970030,109969279,109959663,109966912,109973495,109952331,109967518,109960079,109953251,109953506,109953588,109960752,109968237,109964981,109957108,109952974,109953325,109952946,109958397,109957072,109962642,109951588,109965573,109956900,109960946,109959864,109968758,109968761…
	GO:0044700	single organism signaling	biological_process	2.012e-12	1.0264e-09	1278	7130	2917	18773	109955736,109957237,109973477,109958177,109952005,109964201,109959755,109973084,109951053,109969562,109962970,109953509,109972769,109968240,109972278,109974502,109971998,109971522,109969647,109959953,109961381,109956402,109974220,109974335,109967771,109959381,109952953,109963462,109965851,109965912,109973232,109962007,109954472,109957573,109959209,109971762,109962535,109958320,109959480,109951239…
	GO:0023052	signaling	biological_process	2.1746e-12	1.0264e-09	1284	7130	2932	18773	109958945,109974101,109955351,109962302,109971570,109967740,109969361,109971260,109960074,109962442,109956968,109951754,109968295,109957997,109954522,109954102,109972184,109973567,109962356,109961433,109968749,109964850,109965293,109974251,109967089,109970009,109973735,109959969,109966299,109951579,109965216,109957940,109952936,109970312,109965999,109962348,109958498,109973083,109953755,109951649…
	GO:0007154	cell communication	biological_process	1.4475e-11	6.2109e-09	1299	7130	2986	18773	109951401,109955508,109966602,109964297,109958104,109962842,109970295,109960430,109959683,109966078,109973115,109966447,109961026,109957814,109959060,109957660,109953331,109971193,109974543,109960233,109955838,109959080,109967918,109969180,109952736,109956243,109963855,109965226,109952105,109963124,109969213,109955394,109963020,109960896,109964135,109965446,109968078,109966039,109974900,109974855…
	GO:0050794	regulation of cellular process	biological_process	7.6211e-11	2.9976e-08	2129	7130	5096	18773	109968672,109974264,109972048,109955468,109974257,109965390,109962668,109974064,109966028,109954718,109959153,109968487,109959733,109970238,109967957,109971776,109971723,109970800,109972235,109956932,109955586,109955170,109959431,109954999,109972687,109967852,109964648,109957320,109973719,109965154,109970308,109963334,109974232,109970244,109969528,109966392,109964049,109974478,109957516,109971608…
	GO:0050789	regulation of biological process	biological_process	1.4372e-10	5.2181e-08	2196	7130	5273	18773	109951200,109967961,109953596,109960071,109957644,109955929,109966196,109961548,109955756,109956291,109956141,109965960,109963508,109951509,109973199,109964590,109952951,109962245,109959413,109952047,109958873,109956324,109958282,109952630,109953593,109952216,109957833,109952101,109964272,109974182,109964503,109955353,109957532,109970580,109970782,109954512,109964701,109952008,109952243,109952625…
	GO:0065007	biological regulation	biological_process	5.2816e-10	1.7806e-07	2265	7130	5464	18773	109972832,109958619,109956303,109973088,109951258,109962906,109951037,109974875,109962395,109953534,109963760,109961533,109968200,109971463,109966976,109966354,109964791,109967239,109971848,109971257,109973230,109956279,109970444,109965416,109969692,109952696,109968140,109952291,109970780,109965331,109973087,109952499,109951417,109958236,109970760,109968330,109962490,109968010,109959368,109960728…
	GO:0051716	cellular response to stimulus	biological_process	3.1639e-09	9.9557e-07	1399	7130	3293	18773	109951579,109966299,109959969,109973735,109965216,109970009,109967089,109974251,109972184,109968749,109964850,109965293,109973567,109961433,109962356,109968295,109957997,109954102,109954522,109969077,109962158,109966072,109964442,109954046,109951649,109953755,109953166,109956947,109970312,109952936,109958498,109973083,109962348,109965999,109957940,109960074,109971570,109962302,109969361,109971260…
	GO:0016021	integral component of membrane	cellular_component	7.3881e-08	2.1795e-05	1469	7130	3537	18773	109973864,109958077,109959809,109958769,109972050,109971376,109972880,109965578,109967082,109953103,109964209,109952792,109968693,109969441,109955244,109954038,109960301,109953378,109967954,109973646,109965420,109969590,109971030,109953550,109963670,109961495,109966349,109955312,109954717,109962515,109967751,109955102,109962287,109958837,109974353,109957209,109964479,109962063,109967422,109969219…
	GO:0016020	membrane	cellular_component	8.8364e-08	2.4534e-05	2548	7130	6268	18773	109957088,109960544,109957855,109955363,109961922,109957951,109973691,109964177,109958923,109953525,109953907,109957502,109959482,109951493,109972934,109967710,109951941,109953163,109953373,109974708,109965986,109972541,109953267,109967678,109954865,109963616,109961525,109973422,109959971,109973481,109973645,109970486,109957183,109969718,109972238,109964237,109960427,109954548,109962452,109955657…
	GO:0050896	response to stimulus	biological_process	1.3576e-07	3.5599e-05	1648	7130	3974	18773	109971160,109954841,109964166,109953194,109966748,109958540,109953814,109964934,109963549,109966522,109961606,109956085,109964142,109962382,109973338,109956917,109969805,109961052,109958114,109964067,109968087,109970280,109967414,109960700,109969738,109959023,109973678,109955786,109971958,109972750,109952973,109953508,109958613,109952232,109951494,109971165,109957266,109962940,109958089,109966562…
	GO:0031224	intrinsic component of membrane	cellular_component	2.8772e-07	7.1476e-05	1477	7130	3567	18773	109956007,109965902,109955975,109953184,109953196,109967724,109961619,109953105,109965933,109966228,109960733,109964683,109955389,109958862,109957258,109967919,109959758,109967047,109959419,109974226,109965485,109974186,109960162,109975009,109973737,109961795,109956118,109951525,109951262,109954205,109970163,109951654,109957034,109958133,109953917,109974323,109970262,109960625,109953721,109972896…
	GO:0044763	single-organism cellular process	biological_process	5.5364e-07	0.00013066	2703	7130	6681	18773	109959758,109958862,109964486,109970757,109962499,109972344,109961388,109969709,109974226,109953196,109953184,109955975,109967724,109955047,109968834,109968113,109966193,109972896,109970262,109974323,109962528,109972975,109963592,109965297,109968036,109969364,109953750,109963375,109967959,109959875,109952404,109969614,109955889,109959242,109953917,109967362,109974597,109964404,109965207,109967854…
	GO:0007018	microtubule-based movement	biological_process	1.7116e-06	0.00038471	54	7130	81	18773	109972968,109961552,109956335,109961566,109966303,109970268,109969621,109962052,109969802,109962372,109967313,109969982,109966677,109963369,109955990,109959404,109971221,109964000,109960485,109969389,109967278,109956921,109956008,109961613,109965684,109964598,109960233,109958315,109971922,109973719,109971612,109969088,109964328,109952570,109960406,109968492,109969251,109965683,109967359,109964628…
	GO:0003777	microtubule motor activity	molecular_function	2.7933e-06	0.0005993	51	7130	76	18773	109961552,109972968,109956335,109961566,109966303,109962052,109970268,109969621,109962372,109967313,109969802,109969982,109963369,109966677,109959404,109971221,109955990,109960485,109964000,109967278,109956921,109956008,109965684,109961613,109964598,109958315,109960233,109971922,109973719,109971612,109960406,109964328,109969088,109952570,109969251,109965683,109968492,109960920,109967359,109964628…
	GO:0044425	membrane part	cellular_component	1.1102e-05	0.0022783	1705	7130	4179	18773	109965380,109953947,109972964,109953493,109959908,109966776,109967619,109963833,109955776,109967543,109959776,109963395,109972374,109966679,109964171,109955329,109970185,109955219,109959452,109951759,109951281,109970267,109960098,109964607,109959608,109967012,109960939,109953189,109958734,109971856,109951636,109959479,109958117,109972581,109967037,109963043,109953769,109958017,109966405,109959556…
	GO:0009987	cellular process	biological_process	1.1754e-05	0.0023116	4228	7130	10713	18773	109951329,109967360,109955210,109961434,109964328,109974738,109964444,109957113,109952051,109964420,109966989,109956429,109968117,109960735,109970062,109973642,109973285,109961357,109974711,109971561,109952387,109956622,109974077,109956164,109971977,109974612,109962903,109954425,109972711,109966303,109963391,109967193,109954653,109967908,109972519,109961280,109964855,109971485,109974379,109971793…
	679,109969823,109953099,109969389,109956092,109973818,109963445,109971441,109973019,109972049,109952330,109961832,109960035,109971684,109958728,109957999,109958099,109959094,109956513,109970459,109951491,109962680,109957869,109965982,109967660,109969912,109956347,109952077,109969768,109952778,109964302,109960744,109960834,109967849,109955107,109958935,109972588,109953380,109962741,109964305,10997…
	GO:0006928	movement of cell or subcellular component	biological_process	5.6395e-05	0.010647	140	7130	279	18773	109972151,109966768,109957614,109971161,109952452,109955553,109951621,109973021,109973719,109960233,109962498,109964598,109965684,109961613,109963033,109964575,109958017,109964000,109959404,109965639,109956008,109962668,109970267,109957952,109952008,109971486,109963466,109962582,109956335,109959033,109965223,109967418,109963541,109972395,109958691,109967313,109969802,109962052,109970268,109969621…
	GO:0044699	single-organism process	biological_process	5.9974e-05	0.010888	3345	7130	8434	18773	109957952,109973067,109963929,109963096,109971512,109955971,109953784,109968812,109965516,109959936,109969772,109958050,109968799,109955673,109957738,109968991,109952066,109958691,109957032,109956745,109957580,109969388,109957926,109972793,109972304,109960901,109964208,109953742,109960521,109965612,109959051,109964374,109969250,109967592,109964878,109965987,109972889,109964758,109965292,109970428…
	,109970356,109968723,109955316,109964565,109952981,109960455,109956272,109951942,109973226,109956562,109954903,109972324,109966009,109953558,109957905,109975025,109951611,109953790,109960694,109969702,109968200,109963519,109966976,109972174,109970949,109966354,109958625,109967239,109964776,109971848,109964791,109966634,109962781,109970444,109971257,109973230,109956279,109952291,109970780,10996878…
	GO:0031514	motile cilium	cellular_component	8.0914e-05	0.014145	61	7130	109	18773	109973400,109954522,109970187,109974855,109953985,109968665,109955668,109973278,109969396,109972151,109963812,109966768,109959770,109970402,109964515,109966604,109956085,109958993,109963033,109968492,109964575,109958017,109955404,109973021,109970047,109960192,109970969,109960752,109955456,109972769,109964793,109962668,109957952,109970949,109952008,109962741,109956922,109963200,109964388,109956225…
	GO:0005929	cilium	cellular_component	0.00010671	0.017988	65	7130	118	18773	109966835,109969383,109963463,109968615,109954495,109955354,109968595,109973559,109964793,109956922,109963200,109970949,109958133,109971075,109956225,109958993,109956085,109964515,109955404,109972769,109960752,109970969,109960192,109973400,109968473,109974855,109969396,109955668,109959770,109963812,109964076,109958691,109962340,109954210,109963541,109965223,109967418,109963466,109962582,109974408…
	GO:0005216	ion channel activity	molecular_function	0.00028838	0.045372	260	7130	564	18773	109955572,109972372,109968008,109971272,109957352,109965018,109965513,109956599,109962927,109957959,109960552,109967037,109973649,109967726,109972780,109957029,109971025,109966894,109960260,109951636,109959404,109971856,109954658,109960891,109967619,109965082,109963052,109965118,109970423,109970419,109951373,109974027,109959968,109964948,109970859,109972258,109959925,109971252,109965079,109970937…
	GO:0022838	substrate-specific channel activity	molecular_function	0.00028838	0.045372	260	7130	564	18773	109951492,109963145,109972126,109965126,109953979,109973698,109962056,109966672,109957819,109956962,109965004,109965079,109959968,109964948,109970859,109974027,109972258,109971252,109959925,109971913,109959504,109970937,109974503,109959282,109956694,109964278,109951650,109971856,109959404,109954658,109960260,109951636,109960891,109971025,109966894,109970423,109970419,109951373,109965082,109963052…
	GO:0031514	motile cilium	cellular_component	0.00010623	0.01641	57	60401	115	18772	109960752,109967395,109964793,109970969,109955668,109968595,109963541,109954210,109958133,109952008,109964388,109956085,109956922,109963200,109960192,109973400,109963463,109964076,109959770,109955456,109965223,109958993,109972151,109960939,109956755,109973278,109970949,109973903,109963812,109970047,109964575,109969396,109964515,109962741,109974408,109958017,109965639,109963033,109974855,109961853…	LOC109960752|LOC109967395|LOC109964793|LOC109970969|LOC109955668|LOC109968595|tex9|LOC109954210|LOC109958133|LOC109952008|LOC109964388|prph|LOC109956922|LOC109963200|LOC109960192|LOC109973400|LOC109963463|tmem67|ccdc125|LOC109955456|LOC109965223|lrrfip2|LOC109972151|LOC109960939|LOC109956755|LOC109973278|psmc6|LOC109973903|ccdc172|LOC109970047|LOC109964575|LOC109969396|LOC109964515|calcoco2|svep1…
	GO:0005509	calcium ion binding	molecular_function	0.00012148	0.018142	264	60401	654	18772	109970876,109964023,109968991,109974038,109961493,109971560,109971070,109964993,109966522,109974408,109955572,109955469,109953205,109963500,109974043,109972711,109973955,109971260,109959473,109961388,109956734,109961052,109955461,109966060,109952296,109968478,109972140,109962528,109961629,109969474,109958985,109965589,109951820,109958320,109959483,109954545,109972674,109954084,109961033,109971754…	slc25a25|LOC109964023|p2ry1|pcdh8|LOC109961493|LOC109971560|fat3|LOC109964993|LOC109966522|svep1|pkd2|cib3|efcc1|anxa4|LOC109974043|cblb|pef1|LOC109971260|cdh23|LOC109961388|pcdh12|crtac1|LOC109955461|LOC109966060|LOC109952296|LOC109968478|LOC109972140|necab2|tppp3|LOC109969474|LOC109958985|efhb|LOC109951820|adgrl4|tbc1d8b|efcab2|LOC109972674|LOC109954084|cdh11|fkbp7|LOC109967496|letm1|nktr|itsn1…
	GO:0005216	ion channel activity	molecular_function	0.0002413	0.033783	230	60401	564	18772	109972372,109966168,109955730,109965079,109965024,109954658,109968709,109956043,109952738,109974027,109951258,109968658,109957374,109966177,109959404,109971471,109965126,109963591,109968008,109970937,109955725,109971673,109957155,109960020,109953364,109963283,109956745,109971153,109972780,109953907,109961126,109964500,109969505,109965004,109955851,109971025,109973290,109957303,109967122,109974149…	asic4|grik5|LOC109955730|trpm5|LOC109965024|grik3|LOC109968709|LOC109956043|LOC109952738|neb|LOC109951258|LOC109968658|LOC109957374|LOC109966177|LOC109959404|LOC109971471|nfat5|eme2|kcnk10|il16|LOC109955725|LOC109971673|LOC109957155|tcerg1|LOC109953364|LOC109963283|glra1|gabrb2|LOC109972780|LOC109953907|grid1|LOC109964500|LOC109969505|LOC109965004|LOC109955851|kcng1|LOC109973290|LOC109957303|gabr…
	GO:0022838	substrate-specific channel activity	molecular_function	0.0002413	0.033783	230	60401	564	18772	109955763,109960733,109972371,109960552,109971856,109952398,109972753,109971272,109971893,109956991,109951650,109964884,109965702,109957300,109960891,109962506,109971252,109958348,109952615,109958682,109961519,109963670,109953357,109951157,109962849,109971913,109951373,109962056,109975007,109970448,109972126,109966101,109965556,109957715,109960168,109966561,109966068,109960060,109974503,109956865…	LOC109955763|LOC109960733|LOC109972371|LOC109960552|LOC109971856|LOC109952398|LOC109972753|LOC109971272|trpc4|LOC109956991|LOC109951650|kcnn4|gabrb3|LOC109957300|rbm17|LOC109962506|LOC109971252|LOC109958348|podxl2|pkhd1l1|grid2|LOC109963670|LOC109953357|LOC109951157|LOC109962849|LOC109971913|LOC109951373|LOC109962056|LOC109975007|LOC109970448|fat1|LOC109966101|pip4k2a|LOC109957715|LOC109960168|LO…
	GO:0030286	dynein complex	cellular_component	0.00033026	0.044836	15	60401	20	18772	1.09968e+134	dync1i1|LOC109951621|LOC109960233|LOC109964328|dync2h1|dnah9|dnah2|LOC109972777|dnah6|dnah7|LOC109967278|LOC109969389|dnah12|dnah10|dnah1|
