# Supplementary material for: Communication and visiting policies in Italian intensive care units during the first COVID-19 pandemic wave and lockdown: a nationwide survey
Source: BMC Anesthesiol. 2022 Jun 17;22:187. doi: 10.1186/s12871-022-01726-1 (PMC9203262; doi:10.1186/s12871-022-01726-1)
Supplement: Supplementary file 1 — Additional file 1. This additional file contains three additional tables, 1 additional figure and the translated version of the survey. [file 12871_2022_1726_MOESM1_ESM.zip › 20220306 Supplementary information/Additional file 6ú║Dataset S3. DE-lncRNAs and their targets in the significantly enriched GO terms and KEGG pathways..xlsx]

## Sheet: foxo1
lncRNA_ID	lncRNA_Gene_ID	lncRNA_Gene_Symbol	Status	mRNA_ID	mRNA_Gene_ID	mRNA_Gene_Symbol	mRNA_Gene_Description	Pearson_correlation	Pvalue
LNC_003593	XLOC_059262	--	Novel_lncRNA	XM_020614746.1	109968458	foxo1	forkhead box O1	0.968938	1.21e-08
LNC_001188	XLOC_018291	--	Novel_lncRNA	XM_020614746.1	109968458	foxo1	forkhead box O1	0.968608	1.29e-08
LNC_003592	XLOC_059262	--	Novel_lncRNA	XM_020614746.1	109968458	foxo1	forkhead box O1	0.967877	1.48e-08
LNC_003399	XLOC_056500	--	Novel_lncRNA	XM_020614746.1	109968458	foxo1	forkhead box O1	0.965932	2.1e-08
LNC_004514	XLOC_073473	--	Novel_lncRNA	XM_020614746.1	109968458	foxo1	forkhead box O1	0.965694	2.19e-08
LNC_009735	XLOC_153775	--	Novel_lncRNA	XM_020614746.1	109968458	foxo1	forkhead box O1	0.964976	2.47e-08
XR_002274451.1	109956710	LOC109956710	Annotated_lncRNA	XM_020614746.1	109968458	foxo1	forkhead box O1	0.964586	2.64e-08
LNC_006060	XLOC_097301	--	Novel_lncRNA	XM_020614746.1	109968458	foxo1	forkhead box O1	0.964414	2.72e-08
LNC_000183	XLOC_002566	--	Novel_lncRNA	XM_020614746.1	109968458	foxo1	forkhead box O1	0.964384	2.73e-08
LNC_002387	XLOC_038148	--	Novel_lncRNA	XM_020614746.1	109968458	foxo1	forkhead box O1	0.964123	2.85e-08
XR_002277028.1	109974813	LOC109974813	Annotated_lncRNA	XM_020614746.1	109968458	foxo1	forkhead box O1	0.963851	2.98e-08
LNC_005144	XLOC_083568	--	Novel_lncRNA	XM_020614746.1	109968458	foxo1	forkhead box O1	0.963478	3.17e-08
LNC_007738	XLOC_124565	--	Novel_lncRNA	XM_020614746.1	109968458	foxo1	forkhead box O1	0.963455	3.18e-08
LNC_008055	XLOC_128985	--	Novel_lncRNA	XM_020614746.1	109968458	foxo1	forkhead box O1	0.963229	3.3e-08
LNC_009492	XLOC_149297	--	Novel_lncRNA	XM_020614746.1	109968458	foxo1	forkhead box O1	0.963041	3.4e-08
LNC_001148	XLOC_017720	--	Novel_lncRNA	XM_020614746.1	109968458	foxo1	forkhead box O1	0.962406	3.76e-08
LNC_009958	XLOC_157618	--	Novel_lncRNA	XM_020614746.1	109968458	foxo1	forkhead box O1	0.961827	4.11e-08
LNC_004701	XLOC_076151	--	Novel_lncRNA	XM_020614746.1	109968458	foxo1	forkhead box O1	0.961062	4.63e-08
LNC_008059	XLOC_129015	--	Novel_lncRNA	XM_020614746.1	109968458	foxo1	forkhead box O1	0.960246	5.23e-08
XR_002276635.1	109972076	LOC109972076	Annotated_lncRNA	XM_020614746.1	109968458	foxo1	forkhead box O1	0.960027	5.4e-08
LNC_009193	XLOC_145564	--	Novel_lncRNA	XM_020614746.1	109968458	foxo1	forkhead box O1	0.959766	5.61e-08
LNC_007720	XLOC_124369	--	Novel_lncRNA	XM_020614746.1	109968458	foxo1	forkhead box O1	0.959167	6.13e-08
XR_002276110.1	109968491	LOC109968491	Annotated_lncRNA	XM_020614746.1	109968458	foxo1	forkhead box O1	0.958666	6.58e-08
LNC_000749	XLOC_011331	--	Novel_lncRNA	XM_020614746.1	109968458	foxo1	forkhead box O1	0.958478	6.76e-08
LNC_009238	XLOC_146262	--	Novel_lncRNA	XM_020614746.1	109968458	foxo1	forkhead box O1	0.958129	7.11e-08
LNC_009006	XLOC_143167	--	Novel_lncRNA	XM_020614746.1	109968458	foxo1	forkhead box O1	0.958034	7.2e-08
LNC_000258	XLOC_003298	--	Novel_lncRNA	XM_020614746.1	109968458	foxo1	forkhead box O1	0.957463	7.8e-08
LNC_006872	XLOC_111101	--	Novel_lncRNA	XM_020614746.1	109968458	foxo1	forkhead box O1	0.95673	8.63e-08
LNC_004703	XLOC_076343	--	Novel_lncRNA	XM_020614746.1	109968458	foxo1	forkhead box O1	0.956315	9.13e-08
LNC_002389	XLOC_038180	--	Novel_lncRNA	XM_020614746.1	109968458	foxo1	forkhead box O1	0.956035	9.48e-08
LNC_001817	XLOC_028611	--	Novel_lncRNA	XM_020614746.1	109968458	foxo1	forkhead box O1	0.955499	1.02e-07
LNC_010677	XLOC_169294	--	Novel_lncRNA	XM_020614746.1	109968458	foxo1	forkhead box O1	0.954586	1.15e-07
LNC_005657	XLOC_091244	--	Novel_lncRNA	XM_020614746.1	109968458	foxo1	forkhead box O1	0.954375	1.18e-07
LNC_003172	XLOC_052227	--	Novel_lncRNA	XM_020614746.1	109968458	foxo1	forkhead box O1	0.953127	1.38e-07
LNC_009008	XLOC_143167	--	Novel_lncRNA	XM_020614746.1	109968458	foxo1	forkhead box O1	0.951851	1.62e-07
LNC_003426	XLOC_056750	--	Novel_lncRNA	XM_020614746.1	109968458	foxo1	forkhead box O1	0.951787	1.63e-07
LNC_003384	XLOC_056161	--	Novel_lncRNA	XM_020614746.1	109968458	foxo1	forkhead box O1	0.951705	1.65e-07
LNC_011218	XLOC_181771	--	Novel_lncRNA	XM_020614746.1	109968458	foxo1	forkhead box O1	0.951463	1.7e-07
LNC_009192	XLOC_145559	--	Novel_lncRNA	XM_020614746.1	109968458	foxo1	forkhead box O1	0.950911	1.82e-07
LNC_010559	XLOC_167530	--	Novel_lncRNA	XM_020614746.1	109968458	foxo1	forkhead box O1	0.950818	1.84e-07
LNC_000331	XLOC_004579	--	Novel_lncRNA	XM_020614746.1	109968458	foxo1	forkhead box O1	0.950649	1.87e-07
LNC_011074	XLOC_176509	--	Novel_lncRNA	XM_020614746.1	109968458	foxo1	forkhead box O1	0.95056	1.89e-07
XR_002276904.1	109973964	LOC109973964	Annotated_lncRNA	XM_020614746.1	109968458	foxo1	forkhead box O1	0.950404	1.93e-07
LNC_011207	XLOC_181280	--	Novel_lncRNA	XM_020614746.1	109968458	foxo1	forkhead box O1	0.950403	1.93e-07
LNC_002564	XLOC_041003	--	Novel_lncRNA	XM_020614746.1	109968458	foxo1	forkhead box O1	0.950377	1.94e-07

## Sheet: foxm1
lncRNA_ID	lncRNA_Gene_ID	lncRNA_Gene_Symbol	Status	mRNA_ID	mRNA_Gene_ID	mRNA_Gene_Symbol	mRNA_Gene_Description	Pearson_correlation	Pvalue
LNC_008723	XLOC_138801	--	Novel_lncRNA	XM_020616754.1	109969692	foxm1	forkhead box M1	0.969119	1.17e-08
LNC_010473	XLOC_166038	--	Novel_lncRNA	XM_020616754.1	109969692	foxm1	forkhead box M1	0.968038	1.44e-08
XR_002273834.1	109952956	LOC109952956	Annotated_lncRNA	XM_020616754.1	109969692	foxm1	forkhead box M1	0.967396	1.62e-08
LNC_003161	XLOC_051977	--	Novel_lncRNA	XM_020616754.1	109969692	foxm1	forkhead box M1	0.965971	2.08e-08
LNC_009235	XLOC_146181	--	Novel_lncRNA	XM_020616754.1	109969692	foxm1	forkhead box M1	0.963194	3.32e-08
LNC_001411	XLOC_021076	--	Novel_lncRNA	XM_020616754.1	109969692	foxm1	forkhead box M1	0.962974	3.43e-08
LNC_005192	XLOC_084286	--	Novel_lncRNA	XM_020616754.1	109969692	foxm1	forkhead box M1	0.961787	4.14e-08
XR_002276235.1	109969205	LOC109969205	Annotated_lncRNA	XM_020616754.1	109969692	foxm1	forkhead box M1	0.961483	4.34e-08
LNC_003437	XLOC_056985	--	Novel_lncRNA	XM_020616754.1	109969692	foxm1	forkhead box M1	0.960758	4.84e-08
LNC_003281	XLOC_054530	--	Novel_lncRNA	XM_020616754.1	109969692	foxm1	forkhead box M1	0.958747	6.51e-08
LNC_003391	XLOC_056298	--	Novel_lncRNA	XM_020616754.1	109969692	foxm1	forkhead box M1	0.958019	7.22e-08
LNC_002145	XLOC_033123	--	Novel_lncRNA	XM_020616754.1	109969692	foxm1	forkhead box M1	0.957899	7.34e-08
LNC_004705	XLOC_076477	--	Novel_lncRNA	XM_020616754.1	109969692	foxm1	forkhead box M1	0.957272	8.01e-08
LNC_008610	XLOC_137647	--	Novel_lncRNA	XM_020616754.1	109969692	foxm1	forkhead box M1	0.9568	8.55e-08
LNC_005992	XLOC_096040	--	Novel_lncRNA	XM_020616754.1	109969692	foxm1	forkhead box M1	0.95606	9.45e-08
LNC_009010	XLOC_143249	--	Novel_lncRNA	XM_020616754.1	109969692	foxm1	forkhead box M1	0.955764	9.83e-08
LNC_011208	XLOC_181408	--	Novel_lncRNA	XM_020616754.1	109969692	foxm1	forkhead box M1	0.95573	9.88e-08
LNC_002392	XLOC_038357	--	Novel_lncRNA	XM_020616754.1	109969692	foxm1	forkhead box M1	0.955578	1.01e-07
LNC_000041	XLOC_000590	--	Novel_lncRNA	XM_020616754.1	109969692	foxm1	forkhead box M1	0.955077	1.08e-07
LNC_009499	XLOC_149455	--	Novel_lncRNA	XM_020616754.1	109969692	foxm1	forkhead box M1	0.954895	1.1e-07
LNC_010399	XLOC_164536	--	Novel_lncRNA	XM_020616754.1	109969692	foxm1	forkhead box M1	0.954904	1.1e-07
XR_002274291.1	109955610	LOC109955610	Annotated_lncRNA	XM_020616754.1	109969692	foxm1	forkhead box M1	0.95467	1.14e-07
LNC_006671	XLOC_107936	--	Novel_lncRNA	XM_020616754.1	109969692	foxm1	forkhead box M1	0.954162	1.21e-07
LNC_011077	XLOC_176596	--	Novel_lncRNA	XM_020616754.1	109969692	foxm1	forkhead box M1	0.953879	1.26e-07
LNC_005990	XLOC_096026	--	Novel_lncRNA	XM_020616754.1	109969692	foxm1	forkhead box M1	0.953551	1.31e-07
LNC_002393	XLOC_038358	--	Novel_lncRNA	XM_020616754.1	109969692	foxm1	forkhead box M1	0.952371	1.52e-07
LNC_003943	XLOC_063901	--	Novel_lncRNA	XM_020616753.1	109969692	foxm1	forkhead box M1	0.9524	1.52e-07
LNC_009236	XLOC_146201	--	Novel_lncRNA	XM_020616754.1	109969692	foxm1	forkhead box M1	0.951207	1.75e-07
LNC_011202	XLOC_181026	--	Novel_lncRNA	XM_020616754.1	109969692	foxm1	forkhead box M1	0.950902	1.82e-07

## Sheet: smad3
lncRNA_ID	lncRNA_Gene_ID	lncRNA_Gene_Symbol	Status	mRNA_ID	mRNA_Gene_ID	mRNA_Gene_Symbol	mRNA_Gene_Description	Pearson_correlation	Pvalue
LNC_011218	XLOC_181771	--	Novel_lncRNA	XM_020619308.1	109971207	smad3	SMAD family member 3	0.969235	1.15e-08
XR_002276904.1	109973964	LOC109973964	Annotated_lncRNA	XM_020619308.1	109971207	smad3	SMAD family member 3	0.969161	1.16e-08
XR_002277028.1	109974813	LOC109974813	Annotated_lncRNA	XM_020619308.1	109971207	smad3	SMAD family member 3	0.969134	1.17e-08
LNC_003426	XLOC_056750	--	Novel_lncRNA	XM_020619308.1	109971207	smad3	SMAD family member 3	0.968901	1.22e-08
LNC_002564	XLOC_041003	--	Novel_lncRNA	XM_020619308.1	109971207	smad3	SMAD family member 3	0.968893	1.22e-08
XR_002274953.1	109960169	LOC109960169	Annotated_lncRNA	XM_020619308.1	109971207	smad3	SMAD family member 3	0.968574	1.3e-08
LNC_002389	XLOC_038180	--	Novel_lncRNA	XM_020619308.1	109971207	smad3	SMAD family member 3	0.968262	1.38e-08
LNC_000250	XLOC_003196	--	Novel_lncRNA	XM_020619308.1	109971207	smad3	SMAD family member 3	0.968251	1.38e-08
LNC_009492	XLOC_149297	--	Novel_lncRNA	XM_020619308.1	109971207	smad3	SMAD family member 3	0.966888	1.77e-08
XR_002276095.1	109968414	LOC109968414	Annotated_lncRNA	XM_020619308.1	109971207	smad3	SMAD family member 3	0.965888	2.11e-08
XR_002276635.1	109972076	LOC109972076	Annotated_lncRNA	XM_020619308.1	109971207	smad3	SMAD family member 3	0.965799	2.15e-08
XR_002276110.1	109968491	LOC109968491	Annotated_lncRNA	XM_020619308.1	109971207	smad3	SMAD family member 3	0.965686	2.19e-08
LNC_010677	XLOC_169294	--	Novel_lncRNA	XM_020619308.1	109971207	smad3	SMAD family member 3	0.965353	2.32e-08
LNC_003593	XLOC_059262	--	Novel_lncRNA	XM_020619308.1	109971207	smad3	SMAD family member 3	0.964445	2.7e-08
LNC_005657	XLOC_091244	--	Novel_lncRNA	XM_020619308.1	109971207	smad3	SMAD family member 3	0.964011	2.9e-08
LNC_000331	XLOC_004579	--	Novel_lncRNA	XM_020619308.1	109971207	smad3	SMAD family member 3	0.96401	2.9e-08
LNC_002496	XLOC_040085	--	Novel_lncRNA	XM_020619308.1	109971207	smad3	SMAD family member 3	0.963155	3.34e-08
LNC_003172	XLOC_052227	--	Novel_lncRNA	XM_020619308.1	109971207	smad3	SMAD family member 3	0.962522	3.69e-08
LNC_003390	XLOC_056293	--	Novel_lncRNA	XM_020619308.1	109971207	smad3	SMAD family member 3	0.959975	5.44e-08
LNC_003432	XLOC_056861	--	Novel_lncRNA	XM_020619308.1	109971207	smad3	SMAD family member 3	0.959178	6.12e-08
LNC_009005	XLOC_143167	--	Novel_lncRNA	XM_020619308.1	109971207	smad3	SMAD family member 3	0.958203	7.03e-08
LNC_006850	XLOC_110810	--	Novel_lncRNA	XM_020619308.1	109971207	smad3	SMAD family member 3	0.957719	7.53e-08
LNC_000261	XLOC_003356	--	Novel_lncRNA	XM_020619308.1	109971207	smad3	SMAD family member 3	0.9576	7.65e-08
LNC_000713	XLOC_010845	--	Novel_lncRNA	XM_020619308.1	109971207	smad3	SMAD family member 3	0.955446	1.03e-07
LNC_010242	XLOC_162220	--	Novel_lncRNA	XM_020619308.1	109971207	smad3	SMAD family member 3	0.955157	1.07e-07
LNC_011213	XLOC_181619	#VALUE!	Novel_lncRNA	XM_020619308.1	109971207	smad3	SMAD family member 3	0.953777	1.27e-07
LNC_002382	XLOC_038066	--	Novel_lncRNA	XM_020619308.1	109971207	smad3	SMAD family member 3	0.953107	1.39e-07
LNC_006872	XLOC_111101	--	Novel_lncRNA	XM_020619308.1	109971207	smad3	SMAD family member 3	0.952624	1.47e-07
LNC_003382	XLOC_056103	--	Novel_lncRNA	XM_020619308.1	109971207	smad3	SMAD family member 3	0.952335	1.53e-07
LNC_009007	XLOC_143167	--	Novel_lncRNA	XM_020619308.1	109971207	smad3	SMAD family member 3	0.951637	1.66e-07
XR_002275620.1	109965300	LOC109965300	Annotated_lncRNA	XM_020619308.1	109971207	smad3	SMAD family member 3	0.951447	1.7e-07
LNC_010816	XLOC_171743	--	Novel_lncRNA	XM_020619308.1	109971207	smad3	SMAD family member 3	0.950864	1.83e-07
LNC_011074	XLOC_176509	--	Novel_lncRNA	XM_020619308.1	109971207	smad3	SMAD family member 3	0.95059	1.89e-07
LNC_009008	XLOC_143167	--	Novel_lncRNA	XM_020619308.1	109971207	smad3	SMAD family member 3	0.950349	1.94e-07
LNC_007727	XLOC_124458	--	Novel_lncRNA	XM_020619308.1	109971207	smad3	SMAD family member 3	0.950096	2e-07

## Sheet: foxr1
lncRNA_ID	lncRNA_Gene_ID	lncRNA_Gene_Symbol	Status	mRNA_ID	mRNA_Gene_ID	mRNA_Gene_Symbol	mRNA_Gene_Description	Pearson_correlation	Pvalue
LNC_003949	XLOC_064006	--	Novel_lncRNA	XM_020588327.1	109952990	foxr1	forkhead box R1	0.984006	2.34e-10
LNC_007933	XLOC_127549	--	Novel_lncRNA	XM_020588327.1	109952990	foxr1	forkhead box R1	0.964173	2.83e-08

## Sheet: camk4
lncRNA_ID	lncRNA_Gene_ID	lncRNA_Gene_Symbol	Status	mRNA_ID	mRNA_Gene_ID	mRNA_Gene_Symbol	mRNA_Gene_Description	Pearson_correlation	Pvalue
LNC_010687	XLOC_169543	--	Novel_lncRNA	XM_020609127.1	109965258	camk4	calcium/calmodulin dependent protein kinase IV	0.96844	1.33e-08
LNC_006606	XLOC_106823	--	Novel_lncRNA	XM_020609127.1	109965258	camk4	calcium/calmodulin dependent protein kinase IV	0.968421	1.34e-08
LNC_009946	XLOC_157549	--	Novel_lncRNA	XM_020609127.1	109965258	camk4	calcium/calmodulin dependent protein kinase IV	0.968249	1.38e-08
LNC_010673	XLOC_169262	--	Novel_lncRNA	XM_020609127.1	109965258	camk4	calcium/calmodulin dependent protein kinase IV	0.968088	1.42e-08
LNC_000701	XLOC_010711	--	Novel_lncRNA	XM_020609127.1	109965258	camk4	calcium/calmodulin dependent protein kinase IV	0.967895	1.48e-08
LNC_000537	XLOC_008059	--	Novel_lncRNA	XM_020609127.1	109965258	camk4	calcium/calmodulin dependent protein kinase IV	0.966438	1.92e-08
LNC_000743	XLOC_011283	--	Novel_lncRNA	XM_020609127.1	109965258	camk4	calcium/calmodulin dependent protein kinase IV	0.966142	2.02e-08
LNC_005464	XLOC_088177	--	Novel_lncRNA	XM_020609127.1	109965258	camk4	calcium/calmodulin dependent protein kinase IV	0.965917	2.1e-08
LNC_002564	XLOC_041003	--	Novel_lncRNA	XM_020609127.1	109965258	camk4	calcium/calmodulin dependent protein kinase IV	0.965837	2.13e-08
LNC_010816	XLOC_171743	--	Novel_lncRNA	XM_020609127.1	109965258	camk4	calcium/calmodulin dependent protein kinase IV	0.965563	2.24e-08
XR_002276110.1	109968491	LOC109968491	Annotated_lncRNA	XM_020609127.1	109965258	camk4	calcium/calmodulin dependent protein kinase IV	0.965097	2.42e-08
LNC_003593	XLOC_059262	--	Novel_lncRNA	XM_020609127.1	109965258	camk4	calcium/calmodulin dependent protein kinase IV	0.964771	2.56e-08
LNC_002170	XLOC_033777	--	Novel_lncRNA	XM_020609127.1	109965258	camk4	calcium/calmodulin dependent protein kinase IV	0.963544	3.13e-08
LNC_003426	XLOC_056750	--	Novel_lncRNA	XM_020609127.1	109965258	camk4	calcium/calmodulin dependent protein kinase IV	0.962601	3.64e-08
LNC_010802	XLOC_171614	--	Novel_lncRNA	XM_020609127.1	109965258	camk4	calcium/calmodulin dependent protein kinase IV	0.961976	4.02e-08
LNC_009011	XLOC_143275	--	Novel_lncRNA	XM_020609127.1	109965258	camk4	calcium/calmodulin dependent protein kinase IV	0.961965	4.03e-08
LNC_003637	XLOC_059850	--	Novel_lncRNA	XM_020609127.1	109965258	camk4	calcium/calmodulin dependent protein kinase IV	0.960854	4.77e-08
LNC_000286	XLOC_003689	--	Novel_lncRNA	XM_020609127.1	109965258	camk4	calcium/calmodulin dependent protein kinase IV	0.960634	4.94e-08
LNC_010559	XLOC_167530	--	Novel_lncRNA	XM_020609127.1	109965258	camk4	calcium/calmodulin dependent protein kinase IV	0.96059	4.97e-08
LNC_003432	XLOC_056861	--	Novel_lncRNA	XM_020609127.1	109965258	camk4	calcium/calmodulin dependent protein kinase IV	0.960573	4.98e-08
XR_002275620.1	109965300	LOC109965300	Annotated_lncRNA	XM_020609127.1	109965258	camk4	calcium/calmodulin dependent protein kinase IV	0.960443	5.08e-08
LNC_003382	XLOC_056103	--	Novel_lncRNA	XM_020609127.1	109965258	camk4	calcium/calmodulin dependent protein kinase IV	0.959495	5.84e-08
XR_002276095.1	109968414	LOC109968414	Annotated_lncRNA	XM_020609127.1	109965258	camk4	calcium/calmodulin dependent protein kinase IV	0.958558	6.69e-08
LNC_008946	XLOC_142387	--	Novel_lncRNA	XM_020609127.1	109965258	camk4	calcium/calmodulin dependent protein kinase IV	0.957685	7.56e-08
LNC_003384	XLOC_056161	--	Novel_lncRNA	XM_020609127.1	109965258	camk4	calcium/calmodulin dependent protein kinase IV	0.957508	7.75e-08
LNC_010811	XLOC_171737	--	Novel_lncRNA	XM_020609126.1	109965258	camk4	calcium/calmodulin dependent protein kinase IV	0.956864	8.47e-08
LNC_010811	XLOC_171737	--	Novel_lncRNA	XM_020609127.1	109965258	camk4	calcium/calmodulin dependent protein kinase IV	0.956417	9e-08
LNC_007739	XLOC_124607	--	Novel_lncRNA	XM_020609127.1	109965258	camk4	calcium/calmodulin dependent protein kinase IV	0.956031	9.49e-08
LNC_010242	XLOC_162220	--	Novel_lncRNA	XM_020609127.1	109965258	camk4	calcium/calmodulin dependent protein kinase IV	0.955514	1.02e-07
LNC_007608	XLOC_121838	--	Novel_lncRNA	XM_020609127.1	109965258	camk4	calcium/calmodulin dependent protein kinase IV	0.955232	1.05e-07
LNC_004949	XLOC_080081	--	Novel_lncRNA	XM_020609127.1	109965258	camk4	calcium/calmodulin dependent protein kinase IV	0.954075	1.23e-07
LNC_006871	XLOC_111063	--	Novel_lncRNA	XM_020609126.1	109965258	camk4	calcium/calmodulin dependent protein kinase IV	0.953692	1.29e-07
LNC_007729	XLOC_124511	--	Novel_lncRNA	XM_020609127.1	109965258	camk4	calcium/calmodulin dependent protein kinase IV	0.953559	1.31e-07
LNC_003591	XLOC_059259	--	Novel_lncRNA	XM_020609127.1	109965258	camk4	calcium/calmodulin dependent protein kinase IV	0.952872	1.43e-07
LNC_009008	XLOC_143167	--	Novel_lncRNA	XM_020609127.1	109965258	camk4	calcium/calmodulin dependent protein kinase IV	0.952728	1.45e-07
LNC_003172	XLOC_052227	--	Novel_lncRNA	XM_020609127.1	109965258	camk4	calcium/calmodulin dependent protein kinase IV	0.952744	1.45e-07
LNC_002398	XLOC_038504	--	Novel_lncRNA	XM_020609126.1	109965258	camk4	calcium/calmodulin dependent protein kinase IV	0.950827	1.84e-07
LNC_005010	XLOC_081557	--	Novel_lncRNA	XM_020609127.1	109965258	camk4	calcium/calmodulin dependent protein kinase IV	0.950002	2.02e-07

## Sheet: ar
lncRNA_ID	lncRNA_Gene_ID	lncRNA_Gene_Symbol	Status	mRNA_ID	mRNA_Gene_ID	mRNA_Gene_Symbol	mRNA_Gene_Description	Pearson_correlation	Pvalue
XR_002275492.1	109964303	LOC109964303	Annotated_lncRNA	XM_020598749.1	109959413	ar	androgen receptor	0.971465	7.33e-09
LNC_011074	XLOC_176509	--	Novel_lncRNA	XM_020598749.1	109959413	ar	androgen receptor	0.95761	7.64e-08
LNC_002382	XLOC_038066	--	Novel_lncRNA	XM_020598749.1	109959413	ar	androgen receptor	0.950175	1.98e-07

## Sheet: tgfb3
lncRNA_ID	lncRNA_Gene_ID	lncRNA_Gene_Symbol	Status	mRNA_ID	mRNA_Gene_ID	mRNA_Gene_Symbol	mRNA_Gene_Description	Pearson_correlation	Pvalue
LNC_005654	XLOC_091218	--	Novel_lncRNA	XM_020590885.1	109955077	tgfb3	transforming growth factor beta 3	0.968989	1.2e-08
LNC_009192	XLOC_145559	--	Novel_lncRNA	XM_020590885.1	109955077	tgfb3	transforming growth factor beta 3	0.968951	1.21e-08
LNC_004735	XLOC_076851	--	Novel_lncRNA	XM_020590885.1	109955077	tgfb3	transforming growth factor beta 3	0.968478	1.32e-08
LNC_006065	XLOC_097321	--	Novel_lncRNA	XM_020590885.1	109955077	tgfb3	transforming growth factor beta 3	0.968163	1.4e-08
LNC_010559	XLOC_167530	--	Novel_lncRNA	XM_020590885.1	109955077	tgfb3	transforming growth factor beta 3	0.967919	1.47e-08
LNC_011213	XLOC_181619	--	Novel_lncRNA	XM_020590885.1	109955077	tgfb3	transforming growth factor beta 3	0.966452	1.91e-08
LNC_009008	XLOC_143167	--	Novel_lncRNA	XM_020590885.1	109955077	tgfb3	transforming growth factor beta 3	0.966197	2e-08
LNC_003384	XLOC_056161	--	Novel_lncRNA	XM_020590885.1	109955077	tgfb3	transforming growth factor beta 3	0.964833	2.53e-08
LNC_001500	XLOC_023179	--	Novel_lncRNA	XM_020590885.1	109955077	tgfb3	transforming growth factor beta 3	0.964689	2.59e-08
LNC_010687	XLOC_169543	--	Novel_lncRNA	XM_020590885.1	109955077	tgfb3	transforming growth factor beta 3	0.963757	3.03e-08
XR_002274953.1	109960169	LOC109960169	Annotated_lncRNA	XM_020590885.1	109955077	tgfb3	transforming growth factor beta 3	0.963471	3.17e-08
LNC_004704	XLOC_076378	--	Novel_lncRNA	XM_020590885.1	109955077	tgfb3	transforming growth factor beta 3	0.962616	3.64e-08
LNC_003591	XLOC_059259	--	Novel_lncRNA	XM_020590885.1	109955077	tgfb3	transforming growth factor beta 3	0.961225	4.51e-08
LNC_010816	XLOC_171743	--	Novel_lncRNA	XM_020590885.1	109955077	tgfb3	transforming growth factor beta 3	0.961175	4.55e-08
LNC_007729	XLOC_124511	--	Novel_lncRNA	XM_020590885.1	109955077	tgfb3	transforming growth factor beta 3	0.960758	4.84e-08
LNC_004949	XLOC_080081	--	Novel_lncRNA	XM_020590885.1	109955077	tgfb3	transforming growth factor beta 3	0.95995	5.46e-08
LNC_002170	XLOC_033777	--	Novel_lncRNA	XM_020590885.1	109955077	tgfb3	transforming growth factor beta 3	0.959788	5.6e-08
LNC_006469	XLOC_104067	--	Novel_lncRNA	XM_020590885.1	109955077	tgfb3	transforming growth factor beta 3	0.95929	6.02e-08
LNC_010802	XLOC_171614	--	Novel_lncRNA	XM_020590885.1	109955077	tgfb3	transforming growth factor beta 3	0.958935	6.34e-08
LNC_002399	XLOC_038505	--	Novel_lncRNA	XM_020590885.1	109955077	tgfb3	transforming growth factor beta 3	0.958872	6.39e-08
LNC_009011	XLOC_143275	--	Novel_lncRNA	XM_020590885.1	109955077	tgfb3	transforming growth factor beta 3	0.958647	6.6e-08
LNC_010673	XLOC_169262	--	Novel_lncRNA	XM_020590885.1	109955077	tgfb3	transforming growth factor beta 3	0.958389	6.85e-08
LNC_003382	XLOC_056103	--	Novel_lncRNA	XM_020590885.1	109955077	tgfb3	transforming growth factor beta 3	0.956478	8.93e-08
LNC_007608	XLOC_121838	--	Novel_lncRNA	XM_020590885.1	109955077	tgfb3	transforming growth factor beta 3	0.956045	9.47e-08
XR_002276095.1	109968414	LOC109968414	Annotated_lncRNA	XM_020590885.1	109955077	tgfb3	transforming growth factor beta 3	0.955986	9.54e-08
LNC_001817	XLOC_028611	--	Novel_lncRNA	XM_020590885.1	109955077	tgfb3	transforming growth factor beta 3	0.955969	9.56e-08
LNC_010811	XLOC_171737	--	Novel_lncRNA	XM_020590885.1	109955077	tgfb3	transforming growth factor beta 3	0.955957	9.58e-08
LNC_005010	XLOC_081557	--	Novel_lncRNA	XM_020590885.1	109955077	tgfb3	transforming growth factor beta 3	0.955844	9.73e-08
LNC_003637	XLOC_059850	--	Novel_lncRNA	XM_020590885.1	109955077	tgfb3	transforming growth factor beta 3	0.955354	1.04e-07
LNC_009230	XLOC_146099	--	Novel_lncRNA	XM_020590885.1	109955077	tgfb3	transforming growth factor beta 3	0.954803	1.12e-07
LNC_002492	XLOC_040023	--	Novel_lncRNA	XM_020590885.1	109955077	tgfb3	transforming growth factor beta 3	0.954472	1.17e-07
LNC_004702	XLOC_076335	--	Novel_lncRNA	XM_020590885.1	109955077	tgfb3	transforming growth factor beta 3	0.953602	1.3e-07
LNC_010394	XLOC_164466	--	Novel_lncRNA	XM_020590885.1	109955077	tgfb3	transforming growth factor beta 3	0.953151	1.38e-07
LNC_000537	XLOC_008059	--	Novel_lncRNA	XM_020590885.1	109955077	tgfb3	transforming growth factor beta 3	0.952755	1.45e-07
LNC_009954	XLOC_157604	--	Novel_lncRNA	XM_020590885.1	109955077	tgfb3	transforming growth factor beta 3	0.952512	1.49e-07
LNC_000701	XLOC_010711	--	Novel_lncRNA	XM_020590885.1	109955077	tgfb3	transforming growth factor beta 3	0.952333	1.53e-07
LNC_002496	XLOC_040085	--	Novel_lncRNA	XM_020590885.1	109955077	tgfb3	transforming growth factor beta 3	0.952145	1.56e-07
XR_002274598.1	109957820	LOC109957820	Annotated_lncRNA	XM_020590885.1	109955077	tgfb3	transforming growth factor beta 3	0.951593	1.67e-07
LNC_010247	XLOC_162283	--	Novel_lncRNA	XM_020590885.1	109955077	tgfb3	transforming growth factor beta 3	0.95129	1.74e-07
LNC_000282	XLOC_003612	--	Novel_lncRNA	XM_020590885.1	109955077	tgfb3	transforming growth factor beta 3	0.951074	1.78e-07
