# Supplementary material for: Communication and visiting policies in Italian intensive care units during the first COVID-19 pandemic wave and lockdown: a nationwide survey
Source: BMC Anesthesiol. 2022 Jun 17;22:187. doi: 10.1186/s12871-022-01726-1 (PMC9203262; doi:10.1186/s12871-022-01726-1)
Supplement: Supplementary file 1 — Additional file 1. This additional file contains three additional tables, 1 additional figure and the translated version of the survey. [file 12871_2022_1726_MOESM1_ESM.zip › 20220306 Supplementary information/Additional file 8ú║Dataset S4. KEGG pathways with significant differences among different developmental stages..xlsx]

## Sheet: KEGG Co_expressed_mRNA ALL
Group	#Term	Database	ID	Input number	Background number	P-Value	Input	KEGG_ID/KO	KO	Entrez_ID	KO_name	Hyperlink
OM vs. IE	Neuroactive ligand-receptor interaction	KEGG PATHWAY	tru04080	208	379	3.16057e-10	109957711|109954903|109968640|109957999|109953347|109955960|109953657|109960005|109953100|109953226|109971318|109955851|109973224|109973226|109973227|109953184|109956991|109959573|109962302|109973307|109955204|109951519|109973477|109956524|109963479|109961375|109963850|109956599|109953098|109965674|109960609|109968709|109969604|109954658|109957580|109954215|109965293|109964861|109953604|109953605…	tru:101070482|tru:100049628|tru:101079484|tru:101077577|tru:101076685|tru:101062124|tru:101075670|tru:101075730|tru:101075670|tru:101067366|tru:101078030|tru:446019|tru:101075670|tru:101075670|tru:101075670|tru:101075670|tru:101079700|tru:101064121|tru:101062455|tru:100049629|tru:101075576|tru:101068602|tru:101076066|tru:101072280|tru:101064403|tru:101066071|tru:445999|tru:101072048|tru:101075670…	tru:101070482|tru:100049628|tru:101079484|tru:101077577|tru:101076685|tru:101062124|tru:101080153|tru:101074781|tru:101075730|tru:101075670|tru:101067366|tru:101078030|tru:446019|tru:101074181|tru:101075670|tru:101075670|tru:101075670|tru:101075670|tru:101079700|tru:101064121|tru:101062455|tru:101068602|tru:101076066|tru:101072280|tru:101064403|tru:101066071|tru:101071971|tru:101061835|tru:101072…	101070482|100049628|101079484|101077577|101076685|101062124|101080153|101074781|101075730|101075670|101067366|101078030|446019|101074181|101075670|101075670|101075670|101075670|101079700|101064121|101062455|101068602|101076066|101072280|101064403|101066071|101071971|101061835|101072048|101062692|101076950|101066050|101066697|101072389|101068622|101075217|101066081|101077982|101075670|101075670|10…	|rfrpr| | | | | | | | | | |b4| | | | | | | | | | |ghr1| | | | | | | | | | | | | | | | | | | | | | |prlr| |pacap1b|Fr_a9a| |tacr3b| |Fr_b5| |a7c| | | | | | | | | | | |Fr_a8b| | | | |tacr3a| | | | | | | | | | | | | | | | | | | | | | | | | | | | | | | | |Fr_a3| | | | | | | |lepr| |tr-beta| | | |ghr2|htr1a-B| | | | |mc5r|npy8br|Fr_a8b|etr| | | | | |Fr_a8a| | | | | | | |npy2r| | | |CB1A, cnr1a| | | |n…	http://www.genome.jp/kegg-bin/show_pathway?tru04080/tru:101078250%09red/tru:101079542%09red/tru:101063295%09red/tru:101076931%09red/tru:101072291%09red/tru:101076746%09red/tru:101071030%09red/tru:101069547%09red/tru:101062455%09red/tru:101068496%09red/tru:101061835%09red/tru:101071971%09red/tru:101061936%09red/tru:101066071%09red/tru:446013%09red/tru:101061737%09red/tru:446019%09red/tru:101065701…
	Ribosome	KEGG PATHWAY	tru03010	69	126	0.000271368	109955501|109974254|109970181|109969324|109970714|109964692|109963090|109958659|109960109|109972085|109956475|109973857|109964522|109971508|109972747|109961397|109951047|109967805|109970162|109961406|109969138|109962619|109955014|109956393|109972328|109973519|109956071|109973691|109966365|109964633|109951066|109951510|109958729|109955257|109955802|109956437|109964900|109961868|109960099|109958744…	tru:101069390|tru:101061493|tru:101073646|tru:101075932|tru:101067619|tru:101070477|tru:101076966|tru:101067034|tru:101063141|tru:101066929|tru:101079517|tru:101070974|tru:101063750|tru:101079970|tru:101080245|tru:101064533|tru:101067473|tru:101078710|tru:101074093|tru:101070606|tru:101062318|tru:101077894|tru:101075027|tru:101076292|tru:101079961|tru:101069505|tru:101067942|tru:101075003|tru:101…	tru:445928|tru:101071057|tru:101078063|tru:101066951|tru:101074231|tru:101063580|tru:101064737|tru:101069966|tru:474347|tru:101066801|tru:474347|tru:101072496|tru:101077153|tru:101066342|tru:101070604|tru:101073671|tru:101074352|tru:101068432|tru:101075535|tru:101061118|tru:101065049|tru:101074131|tru:101067711|tru:101067877|tru:101079387|tru:101067303|tru:101074608|tru:101065086|tru:474347|tru:1…	445928|101071057|101078063|101066951|101074231|101063580|101064737|101069966|474347|101066801|474347|101072496|101077153|101066342|101070604|101073671|101074352|101068432|101075535|101061118|101065049|101074131|101067711|101067877|101079387|101067303|101074608|101065086|474347|101063590|101074131|101070371|101067119|100379633|101074464|101069306|101072119|101071671|101073605|101071057|101073671|1…	|cldn3c| |cldn2| | | | |siglec-4| |siglec-4| | | |cldn30c| |cldn5c| | | | | | | | | |cldn7b|cldn20b|siglec-4| | |cldn29b| |nlgn1| | | | | |cldn3c| | | | | | | | | | |nlgn2a| | | | |cldn2| | | |cldn28a|cldn27b|cldn33b|cldn5b| |cldn8d| |cldn6| |nlgn3b| | | | |nlgn3a| | | | | | | | | | |cldn1| | | |	http://www.genome.jp/kegg-bin/show_pathway?tru04514/tru:101061118%09red/tru:100379636%09red/tru:101068475%09red/tru:101065187%09red/tru:101070371%09red/tru:101063590%09red/tru:101071671%09red/tru:101065086%09red/tru:101067877%09red/tru:101075535%09red/tru:101069306%09red/tru:101077925%09red/tru:101075747%09red/tru:101069789%09red/tru:101076423%09red/tru:101066342%09red/tru:101066951%09red/tru:101…
	Adrenergic signaling in cardiomyocytes	KEGG PATHWAY	tru04261	97	208	0.0013823	109959866|109968827|109959825|109971135|109960236|109958487|109967418|109956522|109952192|109961375|109965450|109969763|109955145|109962723|109968895|109966856|109973606|109952188|109971953|109966397|109973529|109969301|109955448|109955133|109969596|109961174|109968888|109959871|109968886|109952408|109959694|109971193|109971723|109971450|109951373|109968375|109971728|109953934|109958384|109974067…	tru:101064574|tru:101065120|tru:101079089|tru:101064045|tru:101075238|tru:101064734|tru:445908|tru:101067583|tru:101077821|tru:101066071|tru:101067086|tru:101062512|tru:101069307|tru:101073734|tru:101075242|tru:101079698|tru:101069117|tru:101078278|tru:101066712|tru:101062121|tru:101068488|tru:101063692|tru:101068762|tru:101062260|tru:101079579|tru:101069591|tru:101074800|tru:101064792|tru:101067…	tru:101064574|tru:101065120|tru:101079089|tru:101064045|tru:101075238|tru:101064734|tru:445908|tru:101067583|tru:101077821|tru:101066071|tru:101076471|tru:101064236|tru:101067086|tru:101062512|tru:101069307|tru:101073734|tru:101075242|tru:101079698|tru:101069117|tru:445908|tru:101078278|tru:101070528|tru:101062121|tru:101068488|tru:101063692|tru:101068762|tru:101062260|tru:101079579|tru:101069591…	101064574|101065120|101079089|101064045|101075238|101064734|445908|101067583|101077821|101066071|101076471|101064236|101067086|101062512|101069307|101073734|101075242|101079698|101069117|445908|101078278|101070528|101062121|101068488|101063692|101068762|101062260|101079579|101069591|101067566|101064792|101067605|101067856|101071916|101067265|101074943|101069779|101078278|101067566|101068452|10107…	| | | | | |tpm1-1| | | | | | | | | | | | |tpm1-1| | | | | | | | | | | | | | | | | | | | | | | | | | | | | | | | | | | | | | | | | | | | | | | |myhm2126-2| | | | | | | | | | | | | | | | | | | |tpm1-1| | | | | | | | | | | | | | |	http://www.genome.jp/kegg-bin/show_pathway?tru04261/tru:101074661%09red/tru:777988%09red/tru:101070235%09red/tru:101067609%09red/tru:101064734%09red/tru:101069307%09red/tru:101067605%09red/tru:101074858%09red/tru:101066071%09red/tru:101075238%09red/tru:101066777%09red/tru:101078004%09red/tru:101063369%09red/tru:101064792%09red/tru:101071537%09red/tru:101074428%09red/tru:101068488%09red/tru:101064…
	Calcium signaling pathway	KEGG PATHWAY	tru04020	114	258	0.00238089	109968827|109956043|109961174|109951493|109956991|109964444|109962302|109962261|109973477|109961375|109960408|109968812|109958857|109967037|109972854|109959665|109962760|109968896|109971109|109970425|109952184|109958314|109961434|109961367|109962849|109966397|109973529|109964183|109955133|109955394|109968803|109959758|109957352|109956061|109954803|109963035|109952408|109964427|109971193|109971723…	tru:101065120|tru:101074739|tru:101069591|tru:446018|tru:101079700|tru:101069394|tru:101062455|tru:101066895|tru:101076066|tru:101066071|tru:101075094|tru:101071006|tru:101063419|tru:101077982|tru:101077833|tru:101072690|tru:101064220|tru:101079593|tru:101061551|tru:101069716|tru:101069276|tru:101066965|tru:101068532|tru:101061610|tru:101074781|tru:101062121|tru:101068488|tru:446089|tru:101062260…	tru:101069390|tru:101061493|tru:101073646|tru:101075932|tru:101067619|tru:101069574|tru:101076966|tru:101067034|tru:101063141|tru:101066929|tru:101071722|tru:101070974|tru:101063750|tru:101079970|tru:101072476|tru:101075367|tru:101064235|tru:101064235|tru:101078710|tru:101074093|tru:101071891|tru:101062318|tru:101067473|tru:101077894|tru:101075027|tru:101076292|tru:101069505|tru:101075367|tru:101…	101069390|101061493|101073646|101075932|101067619|101069574|101076966|101067034|101063141|101066929|101071722|101070974|101063750|101079970|101072476|101075367|101064235|101064235|101078710|101074093|101071891|101062318|101067473|101077894|101075027|101076292|101069505|101075367|101070477|101075003|101080245|101073718|101066639|101064533|101078248|101074128|101068948|101078991|101067942|101065392…	| | | | | | | | | | | | | | | | | | | | | | | | | | | | | | | | | | | | | | | | | | | | | | |rpl14|rpl7a, surf3| |rps7| | | | | |rl44, rpl36a, rpl44| | | | | | | | | | | |	http://www.genome.jp/kegg-bin/show_pathway?tru03010/tru:101070606%09red/tru:101061493%09red/tru:101078338%09red/tru:101074128%09red/tru:101061283%09red/tru:101079500%09red/tru:101079970%09red/tru:101067942%09red/tru:101069523%09red/tru:101064497%09red/tru:101068140%09red/tru:101073646%09red/tru:101064533%09red/tru:101075516%09red/tru:101061857%09red/tru:101067473%09red/tru:101077038%09red/tru:101…
	Hedgehog signaling pathway	KEGG PATHWAY	tru04340	32	57	0.00836018	109966188|109955784|109963353|109955878|109952408|109964789|109955575|109964395|109956425|109958343|109964981|109966414|109963857|109960896|109959936|109971385|109966055|109961870|109969901|109961925|109951486|109953744|109961747|109974648|109956633|109974924|109961432|109968000|109965489|109965114|109969873|109971855	tru:101067916|tru:101077858|tru:101074583|tru:101061180|tru:101067856|tru:101067908|tru:101068260|tru:101062888|tru:100137508|tru:101075248|tru:101071463|tru:101063741|tru:101062424|tru:101071438|tru:101064130|tru:101079856|tru:101078823|tru:101073059|tru:101061628|tru:101073810|tru:101074463|tru:101078434|tru:101066463|tru:101067908|tru:445897|tru:101071438|tru:446055|tru:101061931|tru:101065498…	tru:101065120|tru:101074781|tru:101074739|tru:101069591|tru:101079700|tru:101069394|tru:101062455|tru:101066895|tru:101076066|tru:101066071|tru:101075094|tru:101075000|tru:101071006|tru:101063419|tru:101077982|tru:101064941|tru:101072690|tru:101066965|tru:101064220|tru:101079593|tru:101061551|tru:101069716|tru:101069276|tru:101066965|tru:101068532|tru:101061610|tru:101074781|tru:101062121|tru:101…	101065120|101074781|101074739|101069591|101079700|101069394|101062455|101066895|101076066|101066071|101075094|101075000|101071006|101063419|101077982|101064941|101072690|101066965|101064220|101079593|101061551|101069716|101069276|101066965|101068532|101061610|101074781|101062121|101068488|101080161|446089|101062260|101077213|101077213|446091|101070550|101065458|101072650|101068216|101073844|10106…	| | | | | | | | | | | | | | | | | | | | | | | | |tacr3b| | | | |a7c| | | |Fr_a8b| | | | | | | | | | | | | | | | | | | | | | | | | | | | | | | | |Fr_a8b| | |tacr2|etr| | | | | | |Fr_a8a| | | | | | | | | |tacr1a| | | | | | | | | | | | | | | | | | | | | |tacr3a| | | | | | | |	http://www.genome.jp/kegg-bin/show_pathway?tru04020/tru:101074661%09red/tru:101070235%09red/tru:101075438%09red/tru:101071059%09red/tru:101066071%09red/tru:101078125%09red/tru:101065701%09red/tru:100049646%09red/tru:101066777%09red/tru:101078004%09red/tru:446091%09red/tru:101069716%09red/tru:101073844%09red/tru:101062624%09red/tru:101070550%09red/tru:101073244%09red/tru:101068488%09red/tru:101064…
	Cell adhesion molecules (CAMs)	KEGG PATHWAY	tru04514	76	171	0.010315	109969616|109974496|109963331|109963712|109959599|109959159|109970186|109955753|109961845|109972707|109964171|109959555|109960443|109963623|109960102|109970720|109964889|109968513|109973265|109966060|109968254|109958503|109964203|109952195|109952761|109964390|109956837|109959231|109958134|109968444|109973737|109967079|109969427|109973191|109964989|109974752|109968726|109970494|109967745|109968390…	tru:101065049|tru:101066075|tru:101074131|tru:101066801|tru:101067711|tru:101075535|tru:101063645|tru:101066342|tru:101064737|tru:100049639|tru:101071057|tru:100379637|tru:100379634|tru:101064610|tru:101067877|tru:101074231|tru:101063580|tru:101076199|tru:101075935|tru:101064737|tru:101072496|tru:101066439|tru:101069966|tru:474347|tru:101077495|tru:101065187|tru:101069042|tru:101067340|tru:101078…	tru:101071057|tru:101066951|tru:101066037|tru:101078693|tru:101064734|tru:101065126|tru:101066342|tru:101070604|tru:101078558|tru:100462941|tru:101074352|tru:101068432|tru:101073734|tru:101076035|tru:101080003|tru:101066668|tru:101066099|tru:101074217|tru:101068762|tru:101065049|tru:101062504|tru:101067711|tru:101067566|tru:101075238|tru:101071916|tru:101063258|tru:101078693|tru:101071774|tru:101…	101071057|101066951|101066037|101078693|101064734|101065126|101066342|101070604|101078558|100462941|101074352|101068432|101073734|101076035|101080003|101066668|101066099|101074217|101068762|101065049|101062504|101067711|101067566|101075238|101071916|101063258|101078693|101071774|101079240|101067566|101068452|101074608|101071916|101065086|101069776|101062863|101076147|101070371|101064134|101071776…	cldn3c|cldn2| | | | | |cldn30c| | |cldn5c| | | | | | | | | | | | | | | | | | | | |cldn7b| |cldn20b| | | |cldn29b| | | | | | | | | | | | | | | | |cldn2|cldn6| | |cldn28a|cldn27b|myhm2126-2|cldn33b| |cldn5b| | |cldn3c| | |cldn8d| | | | | | | | | | | | | | |cldn1| |	http://www.genome.jp/kegg-bin/show_pathway?tru04530/tru:101068452%09red/tru:101062863%09red/tru:101075238%09red/tru:777989%09red/tru:101078693%09red/tru:101070371%09red/tru:101074578%09red/tru:101074464%09red/tru:101068762%09red/tru:101065086%09red/tru:101066668%09red/tru:101064134%09red/tru:101069449%09red/tru:101067082%09red/tru:101062504%09red/tru:101074417%09red/tru:101075747%09red/tru:101067…
	Insulin signaling pathway	KEGG PATHWAY	tru04910	74	169	0.0144766	109965609|109973606|109968043|109972264|109967123|109962062|109972703|109956572|109959045|109972909|109973503|109957758|109973481|109957514|109973117|109959410|109970760|109952408|109970672|109954353|109964520|109954849|109961406|109973158|109954692|109954693|109956568|109962346|109960467|109960834|109974260|109972323|109969252|109961077|109962701|109969768|109965432|109955468|109957384|109964776…	tru:101079890|tru:101069117|tru:101062384|tru:778006|tru:101074470|tru:101076074|tru:101079608|tru:101063910|tru:101064505|tru:101072991|tru:101070656|tru:101071631|tru:101074203|tru:101069844|tru:101061580|tru:101061739|tru:101077708|tru:101067856|tru:101061527|tru:101072977|tru:101063973|tru:101071533|tru:101070606|tru:101078548|tru:101070911|tru:101078613|tru:101063910|tru:101062384|tru:100049…	tru:101074494|tru:101079545|tru:101061818|tru:101063878|tru:101063765|tru:101066952|tru:101073366|tru:101069689|tru:101064416|tru:100174783|tru:101079608|tru:101071462|tru:101074494|tru:101069554|tru:101070051|tru:101071242|tru:101061527|tru:503562|tru:101078270|tru:101074494|tru:613235|tru:100049621|tru:101080190|tru:101070279|tru:101072280|tru:101075211|tru:101071473|tru:101068465|tru:101078613…	101074494|101079545|101061818|101063878|101063765|101066952|101073366|101069689|101064416|100174783|101079608|101071462|101074494|101069554|101070051|101071242|101061527|503562|101078270|101074494|613235|100049621|101080190|101070279|101072280|101075211|101071473|101068465|101078613|101069554|101067191|613231|100144309|101076563|503562|101062512|101072170|445913|100190946|101078727|100144313|1010…	| | | | | | | | |lepr| | | | |ghr2| | |il-6, il6| | | |socs1| | |ghr1| | | | | | |il15, IL-15|socs5l| |il-6, il6| | |IL-12_p40|il2rga| |socs4| | | |prlr| | | | | | | | | | | | | | | | |c-myc|	http://www.genome.jp/kegg-bin/show_pathway?tru04630/tru:101065244%09red/tru:101079545%09red/tru:653028%09red/tru:101071462%09red/tru:101070279%09red/tru:101080190%09red/tru:101070051%09red/tru:101078727%09red/tru:613235%09red/tru:101069689%09red/tru:101072170%09red/tru:613231%09red/tru:101070968%09red/tru:101064883%09red/tru:101066952%09red/tru:101062512%09red/tru:778003%09red/tru:101074203%09red…
	MAPK signaling pathway	KEGG PATHWAY	tru04010	130	328	0.0200865	109959866|109968827|109959825|109960004|109956609|109952298|109971135|109964289|109954537|109969468|109970803|109970280|109974612|109954438|109968010|109962855|109961077|109954836|109954493|109952770|109959665|109961608|109956193|109968892|109968895|109962419|109973250|109958934|109959393|109966400|109970817|109951800|109959094|109955130|109967879|109973380|109952173|109968888|109954803|109971527…	tru:101064574|tru:101065120|tru:101079089|tru:101063891|tru:101076078|tru:101062533|tru:101064045|tru:101061284|tru:101063887|tru:101073961|tru:101076686|tru:101076406|tru:101070080|tru:101075813|tru:101078990|tru:101078980|tru:101065989|tru:101078564|tru:101068225|tru:101061599|tru:101072690|tru:101077811|tru:101074595|tru:101075022|tru:101075242|tru:101063860|tru:101078647|tru:101079585|tru:101…	tru:101063282|tru:101067210|tru:101070795|tru:101074470|tru:101076074|tru:101061833|tru:100174783|tru:101079608|tru:101071351|tru:100049071|tru:101075710|tru:101079021|tru:101071351|tru:101080122|tru:101078413|tru:101078548|tru:101071631|tru:101070190|tru:101079168|tru:101068465|tru:101064914|tru:101069776|tru:101072327|tru:101075190|tru:101067801|tru:101068225|tru:101069496|tru:101077896|tru:101…	101063282|101067210|101070795|101074470|101076074|101061833|100174783|101079608|101071351|100049071|101075710|101079021|101071351|101080122|101078413|101078548|101071631|101070190|101079168|101068465|101064914|101069776|101072327|101075190|101067801|101068225|101069496|101077896|101074355|101075710|101067839|101075607|101069368|101062601|101073552|101073734|101072977|101069880|101072977|101076043…	| | | | | |lepr| | |ppara2| | | | | | | | | | | | | | | | | | | | | | | | | | | | | | |agrp2| |tnfa| | |	http://www.genome.jp/kegg-bin/show_pathway?tru04920/tru:101069368%09red/tru:101067839%09red/tru:101068225%09red/tru:101076074%09red/tru:101074355%09red/tru:101070968%09red/tru:101071631%09red/tru:101076043%09red/tru:101061833%09red/tru:101069880%09red/tru:101074470%09red/tru:101073734%09red/tru:101070190%09red/tru:101070795%09red/tru:100174783%09red/tru:101073552%09red/tru:101078413%09red/tru:101…
	Adipocytokine signaling pathway	KEGG PATHWAY	tru04920	43	93	0.0289898	109970241|109965640|109969593|109967123|109952506|109957542|109961739|109972703|109972122|109973341|109966182|109967358|109956203|109973158|109957758|109972264|109971684|109964059|109952842|109972323|109967077|109969252|109962062|109959877|109954493|109965432|109960834|109968873|109973358|109965769|109966482|109975067|109962723|109973706|109962729|109964519|109954353|109955690|109951960|109960514…	tru:101063282|tru:101067210|tru:101070795|tru:101074470|tru:101065480|tru:101061833|tru:100174783|tru:101079608|tru:101071351|tru:101075710|tru:101071351|tru:101080122|tru:101078413|tru:101078548|tru:101071631|tru:778006|tru:101064914|tru:101079168|tru:101068465|tru:101067839|tru:101072327|tru:101075190|tru:101076074|tru:101067801|tru:101068225|tru:101069496|tru:101077896|tru:101074355|tru:101075…	tru:101075248|tru:101077858|tru:101074583|tru:101061180|tru:101067856|tru:101068260|tru:101062888|tru:100137508|tru:101067916|tru:101071463|tru:101063741|tru:101071438|tru:101062424|tru:101064130|tru:101079856|tru:101078823|tru:101073059|tru:101061628|tru:101073810|tru:101074463|tru:101078434|tru:101066463|tru:445897|tru:101071438|tru:446055|tru:101068125|tru:101065498|tru:101067908|tru:101061404…	101075248|101077858|101074583|101061180|101067856|101068260|101062888|100137508|101067916|101071463|101063741|101071438|101062424|101064130|101079856|101078823|101073059|101061628|101073810|101074463|101078434|101066463|445897|101071438|446055|101068125|101065498|101067908|101061404|101061931|	| | | | | | |wnt2| | | | | | | | | | | | | | |wnt8| |shh| | | | | |	http://www.genome.jp/kegg-bin/show_pathway?tru04340/tru:101064130%09red/tru:101071463%09red/tru:101067856%09red/tru:101068125%09red/tru:101079856%09red/tru:101074583%09red/tru:101067908%09red/tru:101077858%09red/tru:101061931%09red/tru:101061180%09red/tru:101061404%09red/tru:101065498%09red/tru:101063741%09red/tru:101078434%09red/tru:101068260%09red/tru:101075248%09red/tru:101073059%09red/tru:101…
	Jak-STAT signaling pathway	KEGG PATHWAY	tru04630	58	135	0.0355522	109955978|109959718|109963919|109959753|109973380|109959612|109968497|109961739|109972703|109956049|109959298|109960025|109963549|109951987|109970672|109963879|109956529|109961954|109973269|109968239|109956662|109973456|109956524|109961758|109973650|109951994|109952842|109954693|109972444|109974067|109955551|109974101|109968037|109969763|109960748|109957002|109956595|109973109|109974789|109973481…	tru:101074494|tru:101079545|tru:503562|tru:101063878|tru:101061547|tru:101069689|tru:101064416|tru:100174783|tru:101079608|tru:101071462|tru:101074494|tru:101066952|tru:101075211|tru:101071242|tru:101061527|tru:503562|tru:101078270|tru:101074494|tru:613235|tru:100049621|tru:101061818|tru:101070279|tru:101072280|tru:101069554|tru:101070051|tru:101071473|tru:101068465|tru:101078613|tru:101069554|tr…	tru:101079890|tru:101069117|tru:101062384|tru:101070738|tru:101074470|tru:101076074|tru:101079608|tru:101064505|tru:101071631|tru:101073903|tru:101074203|tru:101069844|tru:101061580|tru:101061739|tru:101067856|tru:101078370|tru:101061527|tru:101069108|tru:101063973|tru:101065075|tru:101072977|tru:101070606|tru:101078548|tru:101070911|tru:101078613|tru:101063910|tru:101062384|tru:100049642|tru:101…	101079890|101069117|101062384|101070738|101074470|101076074|101079608|101064505|101071631|101073903|101074203|101069844|101061580|101061739|101067856|101078370|101061527|101069108|101063973|101065075|101072977|101070606|101078548|101070911|101078613|101063910|101062384|100049642|101070190|101077896|101074510|101067839|101067191|101065989|101069203|101069496|101075993|101065244|101079536|101062512…	| | | | | | | | | | | | | | | | | | | | | | | | | | | | | | | | | | | | | | | | | | | | |socs4| | | | | | | | | | | | | | | | | | | | | | | | | |socs1| |	http://www.genome.jp/kegg-bin/show_pathway?tru04910/tru:101069368%09red/tru:101078370%09red/tru:101067839%09red/tru:101072977%09red/tru:101078033%09red/tru:101067856%09red/tru:101075993%09red/tru:101064505%09red/tru:101065244%09red/tru:101069117%09red/tru:101067191%09red/tru:101070606%09red/tru:101069203%09red/tru:101071631%09red/tru:100144313%09red/tru:101076043%09red/tru:101070190%09red/tru:101…
	Endocytosis	KEGG PATHWAY	tru04144	108	279	0.0484877	109959823|109968487|109964289|109962750|109964209|109964444|109957736|109964202|109973191|109951957|109954438|109951244|109959315|109970546|109956262|109964066|109971109|109962419|109964345|109972134|109956512|109973256|109972238|109974077|109963944|109955150|109963035|109970630|109968682|109962245|109957619|109972578|109959455|109973536|109969377|109962037|109968749|109951800|109972711|109968874…	tru:101061892|tru:101069293|tru:101061284|tru:101079416|tru:101076509|tru:101069394|tru:101069250|tru:101076509|tru:101077153|tru:101064943|tru:101075813|tru:101065530|tru:101066950|tru:101069934|tru:101062713|tru:101075517|tru:101061551|tru:101063860|tru:101064819|tru:101080003|tru:101077362|tru:101061695|tru:101076412|tru:101071624|tru:101071138|tru:101069426|tru:101068216|tru:101067287|tru:101…	tru:101064574|tru:101065120|tru:101079089|tru:101063891|tru:101076078|tru:101062533|tru:101064045|tru:101061284|tru:101063887|tru:101073961|tru:101076686|tru:101076406|tru:101070080|tru:101075813|tru:101078990|tru:101078980|tru:101065989|tru:101078564|tru:101068225|tru:101061599|tru:101072690|tru:101077811|tru:101074595|tru:101075022|tru:101075242|tru:101063860|tru:101078647|tru:101069476|tru:101…	101064574|101065120|101079089|101063891|101076078|101062533|101064045|101061284|101063887|101073961|101076686|101076406|101070080|101075813|101078990|101078980|101065989|101078564|101068225|101061599|101072690|101077811|101074595|101075022|101075242|101063860|101078647|101069476|101070520|101068225|101067631|101064434|101076921|101064434|101070228|101065665|101074800|101072650|101067738|101067609…	| | | | | | | | | | | | | | | | | | | | | | | | | | | | | | | | | | | | | | | | | | | | | | | |jundlb| | | | | | | | | | | | | | | | |tnfa| | | | | | | | | | | | | | | | | | | | | | | | | | | |il-1beta| | | | | | | | |c-myc| | | | | | | | | | | | | | | | | | | | | | | | | | |	http://www.genome.jp/kegg-bin/show_pathway?tru04010/tru:101069624%09red/tru:101067839%09red/tru:101070235%09red/tru:101070231%09red/tru:101067609%09red/tru:101066672%09red/tru:101062533%09red/tru:101074858%09red/tru:101077833%09red/tru:101063887%09red/tru:101065989%09red/tru:101078647%09red/tru:101077811%09red/tru:101066777%09red/tru:101076947%09red/tru:101073844%09red/tru:101069144%09red/tru:101…
IE vs. IM	Neuroactive ligand-receptor interaction	KEGG PATHWAY	tru04080	203	379	5.83877e-09	109957711|109954903|109968640|109957999|109953347|109955960|109955910|109967944|109960005|109953100|109953226|109971318|109955851|109960609|109973224|109973226|109973227|109953184|109956991|109959573|109962302|109951519|109975013|109956524|109963479|109961375|109953266|109975035|109956599|109965674|109970856|109968709|109969604|109954658|109957580|109954215|109965293|109964861|109953604|109953605…	tru:101070482|tru:100049628|tru:101079484|tru:101077577|tru:101076685|tru:101062124|tru:101080153|tru:101074781|tru:101075730|tru:101075670|tru:101067366|tru:101078030|tru:446019|tru:101074181|tru:101075670|tru:101075670|tru:101075670|tru:101075670|tru:101079700|tru:101064121|tru:101062455|tru:101068602|tru:101066366|tru:101072280|tru:101064403|tru:101066071|tru:101071971|tru:101061835|tru:101072…
	Cell adhesion molecules (CAMs)	KEGG PATHWAY	tru04514	87	171	0.000451949	109952508|109964171|109958134|109959274|109970720|109964889|109966060|109964203|109952195|109963712|109952193|109968254|109973191|109974752|109970494|109957427|109963223|109961761|109959159|109968726|109969616|109963331|109959599|109960102|109970533|109972471|109973737|109964989|109954678|109965733|109963328|109970448|109959430|109971631|109965349|109959376|109967526|109967524|109967525|109958755…	tru:445928|tru:101071057|tru:101078063|tru:101066951|tru:101074231|tru:101063580|tru:101064737|tru:101069966|tru:474347|tru:101066801|tru:474347|tru:101072496|tru:101077153|tru:101072386|tru:101070604|tru:101073671|tru:101074352|tru:101068432|tru:101075535|tru:101061118|tru:101065049|tru:101074131|tru:101067711|tru:101067877|tru:101079387|tru:101067303|tru:101074608|tru:101065086|tru:474347|tru:1…	tru:101070482|tru:100049628|tru:101079484|tru:101077577|tru:101076685|tru:101062124|tru:101075670|tru:101074781|tru:101075730|tru:101067051|tru:101067366|tru:101078030|tru:446019|tru:101075670|tru:101075670|tru:101075670|tru:101075670|tru:101079700|tru:101064121|tru:101062455|tru:101068602|tru:101076066|tru:101072280|tru:101064403|tru:101066071|tru:101078262|tru:101061835|tru:101072048|tru:101075…	101070482|100049628|101079484|101077577|101076685|101062124|101075670|101074781|101075730|101067051|101067366|101078030|446019|101075670|101075670|101075670|101075670|101079700|101064121|101062455|101068602|101076066|101072280|101064403|101066071|101078262|101061835|101072048|101075670|101062692|101074181|101066050|101066697|101072389|101068622|101075670|101066081|101077982|101075670|101075670|10…	|rfrpr| | | | | | | | | | |b4| | | | | | | | | |ghr1| | | | | | | | | | | | | | | | | | | | | |Fr_a9b|f2| | | | |prlr| |pacap1b|Fr_a9a| | |tacr3b| |Fr_b5| |a7c| | | | | | | | | | |a7b| | | | | | |tacr3a| | | | | | | | | | | | | | | | | | | | | | | | | | | | | | | | |Fr_a3| |5-HT-1D, 5-HT1D, htr1d| | | | | | | |lepr|npy8br| |tr-beta| |Fr_a8b| | |ghr2|htr1a-B| | | | |mc5r| |Fr_a8b|etr| | | |Fr_a6a|…	http://www.genome.jp/kegg-bin/show_pathway?tru04080/tru:101078250%09red/tru:101079542%09red/tru:101063295%09red/tru:101076931%09red/tru:101072291%09red/tru:101076746%09red/tru:101071030%09red/tru:101069547%09red/tru:101062455%09red/tru:101068496%09red/tru:101061835%09red/tru:101071971%09red/tru:101061936%09red/tru:101066071%09red/tru:446013%09red/tru:101061737%09red/tru:446018%09red/tru:446019%09…
	Ribosome	KEGG PATHWAY	tru03010	68	126	0.000556473	109955501|109974254|109970181|109969324|109970714|109969956|109963090|109958659|109960109|109972085|109956475|109973857|109964522|109971508|109960319|109952565|109951596|109951047|109967805|109970162|109974321|109969138|109951066|109962619|109955014|109956393|109973519|109954341|109964692|109973691|109972747|109966365|109964633|109961397|109951510|109958729|109955257|109956437|109956071|109961868…	tru:101069390|tru:101061493|tru:101073646|tru:101075932|tru:101067619|tru:101069574|tru:101076966|tru:101067034|tru:101063141|tru:101066929|tru:101079517|tru:101070974|tru:101063750|tru:101079970|tru:101072476|tru:101075367|tru:101064235|tru:101067473|tru:101078710|tru:101074093|tru:101071891|tru:101062318|tru:101067473|tru:101077894|tru:101075027|tru:101076292|tru:101069505|tru:101075367|tru:101…	tru:101066301|tru:101069574|tru:101076966|tru:101078135|tru:101063750|tru:101078248|tru:101080245|tru:101062932|tru:101077894|tru:101069505|tru:101075367|tru:101075003|tru:101066639|tru:101074069|tru:101073595|tru:101077146|tru:101062551|tru:101063311|tru:101067034|tru:445950|tru:101078248|tru:101068701|tru:101065666|tru:101070477|tru:101075488|tru:101062312|tru:101073646|tru:101063141|tru:101066…	101066301|101069574|101076966|101078135|101063750|101078248|101080245|101062932|101077894|101069505|101075367|101075003|101066639|101074069|101073595|101077146|101062551|101063311|101067034|445950|101078248|101068701|101065666|101070477|101075488|101062312|101073646|101063141|101066896|101066929|101075367|101079483|101070606|101069821|101079961|101075478|101067942|101079517|101064235|101067473|10…	| | | | | | | | | | | | | | | | | | |rpl14| | | | | | | | | | | | | | | | | | | | | | | | | | | | | | | | | | |rps7| | | | | | | | |rl44, rpl36a, rpl44| | | | | | | | | | | | | | | | |rpl7a, surf3| | | | | | |	http://www.genome.jp/kegg-bin/show_pathway?tru03010/tru:101074069%09red/tru:101061493%09red/tru:101079234%09red/tru:101078338%09red/tru:101065327%09red/tru:101074128%09red/tru:101061283%09red/tru:101079500%09red/tru:101079970%09red/tru:101067942%09red/tru:101069523%09red/tru:101068140%09red/tru:101073595%09red/tru:101064533%09red/tru:101061170%09red/tru:101061857%09red/tru:101062410%09red/tru:101…
	Adrenergic signaling in cardiomyocytes	KEGG PATHWAY	tru04261	101	208	0.000582754	109959866|109968827|109959825|109961174|109960236|109958487|109967418|109956522|109952192|109961375|109967091|109962949|109965450|109969763|109955145|109962723|109968895|109966856|109973606|109954522|109952188|109965055|109966397|109973529|109969301|109955448|109955133|109969596|109971135|109956063|109959871|109968886|109952408|109959694|109971193|109971723|109971450|109951373|109968375|109971728…	tru:101064574|tru:101065120|tru:101079089|tru:101069591|tru:101075238|tru:101064734|tru:445908|tru:101067583|tru:101077821|tru:101066071|tru:101076471|tru:101064236|tru:101067086|tru:101062512|tru:101069307|tru:101073734|tru:101075242|tru:101079698|tru:101069117|tru:445908|tru:101078278|tru:101070528|tru:101062121|tru:101068488|tru:101063692|tru:101068762|tru:101062260|tru:101079579|tru:101064045…	tru:101065120|tru:101074781|tru:101069591|tru:446018|tru:101079700|tru:101069394|tru:101062455|tru:101066895|tru:101076066|tru:101066433|tru:101066071|tru:101075094|tru:101071006|tru:101063419|tru:101077982|tru:101064941|tru:101066085|tru:101072690|tru:101077179|tru:101071995|tru:101064220|tru:101078190|tru:101079593|tru:101061551|tru:101069716|tru:101069276|tru:101066965|tru:101073896|tru:101068…	101065120|101074781|101069591|446018|101079700|101069394|101062455|101066895|101076066|101066433|101066071|101075094|101071006|101063419|101077982|101064941|101066085|101072690|101077179|101071995|101064220|101078190|101079593|101061551|101069716|101069276|101066965|101073896|101068532|101061610|101074781|101062121|101068488|101080161|446089|101062260|101077213|101077213|446091|101070550|10107288…	| | |a7b| | | | | | | | | | | | | | | | | | | | | | | | | |tacr3b| | | | |a7c| | | |Fr_a8b| | | | | | | | | | | | | | | | | | | | | | | | | | | | | | | | | | | | | | | |Fr_a8b| | |tacr2| | |etr| | | | | | | |Fr_a8a| | | | | | | | | | |tacr1a| | | | | | | | | | | | | | | | | | | | | | | |tacr3a| | | | | | | |	http://www.genome.jp/kegg-bin/show_pathway?tru04020/tru:101074661%09red/tru:101070235%09red/tru:101061130%09red/tru:101075438%09red/tru:101071059%09red/tru:101066071%09red/tru:101073102%09red/tru:446018%09red/tru:101065701%09red/tru:100049646%09red/tru:101066777%09red/tru:101078004%09red/tru:446091%09red/tru:101069716%09red/tru:101073844%09red/tru:101078307%09red/tru:101062624%09red/tru:101070550…
	Calcium signaling pathway	KEGG PATHWAY	tru04020	117	258	0.00156763	109968827|109967944|109956043|109961174|109956991|109964444|109962302|109962261|109973477|109961375|109960408|109961073|109968812|109958857|109967037|109959665|109958177|109962760|109968896|109971109|109970425|109952184|109958314|109961434|109961367|109962849|109966397|109973529|109958393|109964183|109955133|109955394|109968803|109956962|109959758|109957352|109954803|109963035|109957510|109952408…	tru:101065120|tru:101074781|tru:101074739|tru:101069591|tru:101079700|tru:101069394|tru:101062455|tru:101066895|tru:101076066|tru:101066071|tru:101075094|tru:101075000|tru:101071006|tru:101063419|tru:101077982|tru:101072690|tru:101066965|tru:101064220|tru:101079593|tru:101061551|tru:101069716|tru:101069276|tru:101066965|tru:101068532|tru:101061610|tru:101074781|tru:101062121|tru:101068488|tru:101…	tru:101079890|tru:101076074|tru:101078613|tru:101065901|tru:101061580|tru:101063973|tru:101079462|tru:101075190|tru:101065989|tru:101069203|tru:101065244|tru:101062512|tru:101077896|tru:101079698|tru:101078370|tru:101073734|tru:101069368|tru:101080003|tru:101069117|tru:101061580|tru:101078033|tru:101068488|tru:101063692|tru:101070228|tru:101063765|tru:101074470|tru:101075522|tru:101069844|tru:101…	101079890|101076074|101078613|101065901|101061580|101063973|101079462|101075190|101065989|101069203|101065244|101062512|101077896|101079698|101078370|101073734|101069368|101080003|101069117|101061580|101078033|101068488|101063692|101070228|101063765|101074470|101075522|101069844|101074788|101067856|101070606|101062431|101071631|101070284|100049642|101070190|101067839|101067191|101069496|101065999…	| | | | | | | | | | | | | | | | | | | | | | | | | | | | | | | | | | | | | | | | | | | | | | | | | | | | | | | | | | | |socs4| | | | | | | | | | | | | |socs1| | | | | | | | | | |socs2| | | |	http://www.genome.jp/kegg-bin/show_pathway?tru04910/tru:101069368%09red/tru:101078370%09red/tru:101067839%09red/tru:101072977%09red/tru:101079462%09red/tru:101078033%09red/tru:101067856%09red/tru:101074510%09red/tru:101064505%09red/tru:101065244%09red/tru:101069117%09red/tru:101067705%09red/tru:101070606%09red/tru:100144308%09red/tru:101063193%09red/tru:100144313%09red/tru:101077099%09red/tru:101…
	Tight junction	KEGG PATHWAY	tru04530	84	191	0.0117802	109969616|109965701|109963154|109952387|109968020|109959599|109967489|109968607|109965912|109963765|109951270|109956063|109964171|109972703|109967605|109971728|109952375|109968597|109959274|109960236|109959694|109971703|109966720|109958487|109973265|109969352|109961353|109962403|109968375|109964464|109958134|109973737|109953934|109965141|109954812|109964989|109968671|109974752|109971903|109970494…	tru:101065049|tru:101074417|tru:101065126|tru:100462941|tru:101067468|tru:101067711|tru:101071893|tru:777988|tru:100462941|tru:101069449|tru:101062504|tru:101067566|tru:101071057|tru:101079608|tru:101069776|tru:101068452|tru:100462941|tru:101063258|tru:101066951|tru:101075238|tru:101071916|tru:101066037|tru:101063258|tru:101064734|tru:101075935|tru:101061452|tru:101071774|tru:101079240|tru:101067…	tru:445928|tru:101069293|tru:101066097|tru:101079416|tru:101076509|tru:101069394|tru:101069250|tru:101076509|tru:101077153|tru:101064943|tru:101066958|tru:101078239|tru:101065530|tru:101066950|tru:101069934|tru:101062713|tru:101075517|tru:101061551|tru:101063860|tru:101073318|tru:101080003|tru:101077362|tru:101061695|tru:101076921|tru:101075087|tru:101074991|tru:101071624|tru:101071138|tru:101069…	445928|101069293|101066097|101079416|101076509|101069394|101069250|101076509|101077153|101064943|101066958|101078239|101065530|101066950|101069934|101062713|101075517|101061551|101063860|101073318|101080003|101077362|101061695|101076921|101075087|101074991|101071624|101071138|101069426|101066032|101068216|101066787|101073543|101061284|101071455|101076375|101061059|101076581|101066161|101073005|10…	| | | | | | | | | | | | | | | | | | | | | | | | | | | | | | | | | | | | | | | | | | | | | | | | | | | | | | | | | | | | | | | | | | | | | | | | | | | | | | | | | | | | | | | | | | | | | | | | | | | | | | | | | | | | | | | | | | | | | | |cav2, Caveolin-2, cav-2| | | | | | | | | | | | | | | | |	http://www.genome.jp/kegg-bin/show_pathway?tru04144/tru:101071138%09red/tru:101068094%09red/tru:101077695%09red/tru:101076529%09red/tru:101076581%09red/tru:101069426%09red/tru:101069250%09red/tru:101076509%09red/tru:101073318%09red/tru:101068145%09red/tru:101074991%09red/tru:101078962%09red/tru:101065023%09red/tru:101067287%09red/tru:101062232%09red/tru:101068915%09red/tru:101078415%09red/tru:101…
	Adipocytokine signaling pathway	KEGG PATHWAY	tru04920	45	93	0.018091	109970241|109965640|109969593|109967123|109962062|109973706|109961739|109972703|109972122|109960866|109973341|109957698|109966182|109967358|109956203|109973158|109957758|109961054|109964059|109952842|109971684|109967605|109967077|109969252|109959877|109954493|109965432|109960834|109968873|109973358|109972323|109965769|109966482|109963630|109975067|109962723|109957542|109962729|109954353|109955690…	tru:101063282|tru:101067210|tru:101070795|tru:101074470|tru:101076074|tru:101072977|tru:100174783|tru:101079608|tru:101071351|tru:100049071|tru:101075710|tru:101079021|tru:101071351|tru:101080122|tru:101078413|tru:101078548|tru:101071631|tru:101070190|tru:101079168|tru:101068465|tru:101064914|tru:101069776|tru:101072327|tru:101075190|tru:101067801|tru:101068225|tru:101069496|tru:101077896|tru:101…	tru:101075779|tru:101067210|tru:101070795|tru:101074470|tru:101076279|tru:101072977|tru:101076074|tru:100174783|tru:101079608|tru:101071351|tru:101076265|tru:100049071|tru:101075710|tru:101079021|tru:101071351|tru:101074788|tru:101080181|tru:101080122|tru:101078413|tru:101078548|tru:101062431|tru:101071631|tru:101070190|tru:101079168|tru:101068465|tru:101064914|tru:101072327|tru:101075190|tru:101…	101075779|101067210|101070795|101074470|101076279|101072977|101076074|100174783|101079608|101071351|101076265|100049071|101075710|101079021|101071351|101074788|101080181|101080122|101078413|101078548|101062431|101071631|101070190|101079168|101068465|101064914|101072327|101075190|101065480|101074528|101067801|101068225|101069496|101077896|101074355|101075710|101067839|101069368|101062601|101073552…	| | | | | | |lepr| | | |ppara2| | | | | | | | | | | | | | | | | | | | | | | | | | | | | | | | | | | |agrp2| | | | | |	http://www.genome.jp/kegg-bin/show_pathway?tru04920/tru:101069368%09red/tru:101075779%09red/tru:101073552%09red/tru:101067839%09red/tru:101068225%09red/tru:101076074%09red/tru:101074355%09red/tru:101070968%09red/tru:101071631%09red/tru:101076043%09red/tru:101061833%09red/tru:101062431%09red/tru:101069880%09red/tru:101074470%09red/tru:101074528%09red/tru:101076279%09red/tru:101073734%09red/tru:101…
	Jak-STAT signaling pathway	KEGG PATHWAY	tru04630	61	135	0.0193276	109955978|109959718|109966023|109959753|109972711|109966237|109959612|109968497|109961739|109972703|109956049|109959298|109960025|109963549|109951987|109970672|109963879|109956529|109961954|109973269|109968239|109956662|109973456|109956524|109961758|109973650|109952842|109954693|109972444|109974067|109955551|109974101|109968037|109963919|109969763|109960748|109957002|109960011|109973109|109974789…	tru:101074494|tru:101079545|tru:101080190|tru:101063878|tru:101063765|tru:101073366|tru:101069689|tru:101064416|tru:100174783|tru:101079608|tru:101071462|tru:101074494|tru:101066952|tru:101075211|tru:101071242|tru:101061527|tru:503562|tru:101078270|tru:101074494|tru:613235|tru:100049621|tru:101061818|tru:101070279|tru:101072280|tru:101069554|tru:101070051|tru:101068465|tru:101078613|tru:101069554…	tru:101065120|tru:101079089|tru:101064045|tru:101075238|tru:101064734|tru:445908|tru:101070432|tru:101077821|tru:101066071|tru:101067086|tru:101065244|tru:101062512|tru:101069307|tru:101073734|tru:101075242|tru:101079698|tru:101069117|tru:101075736|tru:445908|tru:101078278|tru:101078278|tru:101066712|tru:101062121|tru:101068488|tru:101063692|tru:101068762|tru:101067377|tru:101062260|tru:101074451…	101065120|101079089|101064045|101075238|101064734|445908|101070432|101077821|101066071|101067086|101065244|101062512|101069307|101073734|101075242|101079698|101069117|101075736|445908|101078278|101078278|101066712|101062121|101068488|101063692|101068762|101067377|101062260|101074451|101069591|101073102|101074800|101064792|101067605|101067856|101071916|101067265|101074943|101069779|101078278|10106…	| | | | |tpm1-1| | | | | | | | | | | | |tpm1-1| | | | | | | | | | | | | | | | | | | | | | | | | | | | | | | | | | | | | | | | | | | | | | | | | |myhm2126-2| | | | | | | | | | | | | | | | | | | |tpm1-1| | | | | | | | | | | | | | |	http://www.genome.jp/kegg-bin/show_pathway?tru04261/tru:101074661%09red/tru:777988%09red/tru:101070235%09red/tru:101067609%09red/tru:101064734%09red/tru:101069307%09red/tru:101067605%09red/tru:101074451%09red/tru:101074858%09red/tru:101066071%09red/tru:101073102%09red/tru:101075238%09red/tru:101066777%09red/tru:101078004%09red/tru:101063369%09red/tru:101064792%09red/tru:101074428%09red/tru:101068…
	Hedgehog signaling pathway	KEGG PATHWAY	tru04340	30	57	0.0223897	109958343|109955784|109963353|109955878|109952408|109955575|109964395|109956425|109966188|109964981|109966414|109963857|109960896|109959936|109971385|109966055|109961870|109969901|109961925|109951486|109953744|109961747|109956633|109974924|109961432|109971855|109965489|109965114|109969873|109968000	tru:101075248|tru:101077858|tru:101074583|tru:101061180|tru:101067856|tru:101068260|tru:101062888|tru:100137508|tru:101067916|tru:101071463|tru:101063741|tru:101062424|tru:101071438|tru:101064130|tru:101079856|tru:101078823|tru:101073059|tru:101061628|tru:101073810|tru:101074463|tru:101078434|tru:101066463|tru:445897|tru:101071438|tru:446055|tru:101068125|tru:101065498|tru:101067908|tru:101061404…	tru:101065120|tru:101079089|tru:101063891|tru:101076078|tru:101062533|tru:101064045|tru:101061984|tru:101061284|tru:101063887|tru:101073961|tru:101076686|tru:101076406|tru:101063891|tru:101070080|tru:101078990|tru:101078980|tru:101065989|tru:101067542|tru:101078564|tru:101076686|tru:101068225|tru:101061599|tru:101072690|tru:101077811|tru:101074595|tru:101075022|tru:101075242|tru:101063860|tru:101…	101065120|101079089|101063891|101076078|101062533|101064045|101061984|101061284|101063887|101073961|101076686|101076406|101063891|101070080|101078990|101078980|101065989|101067542|101078564|101076686|101068225|101061599|101072690|101077811|101074595|101075022|101075242|101063860|101075736|101078647|101079585|101070520|101067631|101064434|101076921|101064434|101070228|101067377|101079608|101066488…	| | | | | | | | | | | | | | | | | | | | | | | | | | | | | | | | | | | | | | | | | | | | | | | | | | | |jundlb| | | | | | | | | | | | | | | | | | | | | | | | | | | | | | | | | | | | | | | | | |c-junl| | | | | | | | | | | | | | | | | | |c-myc| | | | | | | | | | | | | | | | | | | | | | | | | | | | | | | | | | | | | |	http://www.genome.jp/kegg-bin/show_pathway?tru04010/tru:101069624%09red/tru:101067839%09red/tru:101070235%09red/tru:101061130%09red/tru:101067609%09red/tru:101066672%09red/tru:101068145%09red/tru:101062533%09red/tru:101062431%09red/tru:101077833%09red/tru:101077057%09red/tru:101063887%09red/tru:101065989%09red/tru:101078647%09red/tru:101077811%09red/tru:101066777%09red/tru:101076947%09red/tru:101…
	Insulin signaling pathway	KEGG PATHWAY	tru04910	72	169	0.0302783	109965609|109973606|109968043|109969494|109967123|109962062|109972703|109956572|109959045|109957758|109974260|109973481|109957514|109973117|109959410|109952408|109970672|109965115|109964520|109954353|109961406|109973158|109954692|109954693|109956568|109962346|109960467|109961054|109960834|109952499|109972323|109974067|109961077|109969768|109965432|109955468|109957384|109964776|109969763|109964302…	tru:101079890|tru:101069117|tru:101062384|tru:101070738|tru:101074470|tru:101076074|tru:101079608|tru:101063910|tru:101064505|tru:101071631|tru:101073903|tru:101074203|tru:101069844|tru:101061580|tru:101061739|tru:101067856|tru:101061527|tru:101069108|tru:101063973|tru:101072977|tru:101070606|tru:101078548|tru:101070911|tru:101078613|tru:101063910|tru:101062384|tru:100049642|tru:101070190|tru:101…	tru:101075248|tru:101077858|tru:101074583|tru:101061180|tru:101067856|tru:101068260|tru:101062888|tru:100137508|tru:101067916|tru:101071463|tru:101063741|tru:101071438|tru:101062424|tru:101064130|tru:101079856|tru:101078823|tru:101073059|tru:101061628|tru:101073810|tru:101074463|tru:101078434|tru:101066463|tru:101078434|tru:101066292|tru:101067908|tru:445897|tru:101071438|tru:446055|tru:101068125…	101075248|101077858|101074583|101061180|101067856|101068260|101062888|100137508|101067916|101071463|101063741|101071438|101062424|101064130|101079856|101078823|101073059|101061628|101073810|101074463|101078434|101066463|101078434|101066292|101067908|445897|101071438|446055|101068125|101065498|101067908|101061404|101061931|	| | | | | | |wnt2| | | | | | | | | | | | | | | | | |wnt8| |shh| | | | | |	http://www.genome.jp/kegg-bin/show_pathway?tru04340/tru:101064130%09red/tru:101071463%09red/tru:101067856%09red/tru:101068125%09red/tru:101079856%09red/tru:101074583%09red/tru:101067908%09red/tru:101077858%09red/tru:101061931%09red/tru:101061180%09red/tru:101061404%09red/tru:101065498%09red/tru:101063741%09red/tru:101078434%09red/tru:101068260%09red/tru:101066292%09red/tru:101075248%09red/tru:101…
	MAPK signaling pathway	KEGG PATHWAY	tru04010	127	328	0.0463525	109959866|109968827|109959825|109960004|109956609|109952298|109971135|109964289|109954537|109969468|109970803|109970280|109974612|109954438|109968010|109962855|109961077|109954836|109954493|109952770|109959665|109961608|109956193|109968892|109968895|109962419|109973250|109960327|109959393|109966400|109970817|109951800|109959094|109971796|109967879|109968888|109954803|109967844|109971527|109957510…	tru:101064574|tru:101065120|tru:101079089|tru:101063891|tru:101076078|tru:101062533|tru:101064045|tru:101061284|tru:101063887|tru:101073961|tru:101076686|tru:101076406|tru:101070080|tru:101075813|tru:101078990|tru:101078980|tru:101065989|tru:101078564|tru:101068225|tru:101061599|tru:101072690|tru:101077811|tru:101074595|tru:101075022|tru:101075242|tru:101063860|tru:101078647|tru:101069476|tru:101…	tru:101074494|tru:101079545|tru:101061818|tru:101063878|tru:101069554|tru:101073366|tru:101069689|tru:101071473|tru:101064416|tru:100174783|tru:101076418|tru:101079608|tru:101071462|tru:101074494|tru:101066952|tru:101070051|tru:101071242|tru:101061527|tru:101078270|tru:101080181|tru:101079869|tru:101074494|tru:613235|tru:100049621|tru:101080190|tru:101070279|tru:101072280|tru:101075211|tru:100144…	101074494|101079545|101061818|101063878|101069554|101073366|101069689|101071473|101064416|100174783|101076418|101079608|101071462|101074494|101066952|101070051|101071242|101061527|101078270|101080181|101079869|101074494|613235|100049621|101080190|101070279|101072280|101075211|100144308|101068465|101072265|101078613|101067191|101063297|613231|100144309|101076563|101062512|101065198|101072170|44591…	| | | | | | | | |lepr|il-11a| | | | |ghr2| | | | | | | |socs1| | |ghr1| |socs2| | | | | |il15, IL-15|socs5l| | | | |IL-12_p40| | | |socs4| | | |prlr| | | | | | |cish| | | | | | | | | | |c-myc|	http://www.genome.jp/kegg-bin/show_pathway?tru04630/tru:101064416%09red/tru:101079545%09red/tru:653028%09red/tru:101071462%09red/tru:101070279%09red/tru:101080190%09red/tru:101070051%09red/tru:101063905%09red/tru:613235%09red/tru:101069689%09red/tru:101065244%09red/tru:101072170%09red/tru:613231%09red/tru:101070968%09red/tru:101064883%09red/tru:101066952%09red/tru:101063297%09red/tru:101062512%09…
									tru:101065049|tru:101076199|tru:101074131|tru:101066801|tru:445928|tru:101067711|tru:474347|tru:101075535|tru:101063645|tru:101070371|tru:101066342|tru:101064737|tru:100049639|tru:101071057|tru:100379637|tru:101075009|tru:100379634|tru:101078420|tru:101064610|tru:101067877|tru:101074231|tru:101063580|tru:101079387|tru:101075935|tru:101064737|tru:101072496|tru:101066439|tru:101074464|tru:101069966…	101065049|101076199|101074131|101066801|445928|101067711|474347|101075535|101063645|101070371|101066342|101064737|100049639|101071057|100379637|101075009|100379634|101078420|101064610|101067877|101074231|101063580|101079387|101075935|101064737|101072496|101066439|101074464|101069966|474347|101077495|101065187|101069042|101078063|101065982|101074608|101061453|101078917|101077153|101065086|10107238…	| | | | | |siglec-4| | |cldn29b| | | |cldn3c|nlgn3b| |nlgn2a|cldn33c| | | | | | | | | | | |siglec-4| | | | | |cldn7b| | | |cldn20b|cldn5b| |cldn30c| |nlgn3a| | | | | | | |cldn6| |cldn5c| | |b7-h3|cldn33b| | | | |cldn2| | | | | | | | | |cldn1| | | | | | |cldn3c| |	http://www.genome.jp/kegg-bin/show_pathway?tru04514/tru:101067986%09red/tru:101077495%09red/tru:101061118%09red/tru:101077925%09red/tru:101068475%09red/tru:101065187%09red/tru:101070371%09red/tru:101071407%09red/tru:101063590%09red/tru:101071671%09red/tru:101065086%09red/tru:101067877%09red/tru:101075535%09red/tru:101074231%09red/tru:101069306%09red/tru:101075747%09red/tru:101069789%09red/tru:101…
IM vs. IL	Neuroactive ligand-receptor interaction	KEGG PATHWAY	tru04080	233	379	1.13727e-10	109957711|109969959|109968640|109957999|109953347|109955960|109953657|109960005|109951766|109953226|109971318|109955851|109973224|109973226|109973227|109953184|109956991|109959573|109962302|109951519|109973477|109956524|109963479|109961375|109953266|109975035|109956599|109965674|109960609|109968709|109969604|109954658|109957580|109955022|109965293|109964861|109953604|109953605|109953601|109953602…	tru:101070482|tru:101075884|tru:101079484|tru:101077577|tru:101076685|tru:101062124|tru:101075670|tru:101075730|tru:101067051|tru:101067366|tru:101078030|tru:446019|tru:101075670|tru:101075670|tru:101075670|tru:101075670|tru:101079700|tru:101064121|tru:101062455|tru:101068602|tru:101076066|tru:101072280|tru:101064403|tru:101066071|tru:101071971|tru:101061835|tru:101072048|tru:101062692|tru:101074…
	Ribosome	KEGG PATHWAY	tru03010	91	126	4.97398e-07	109954727|109969956|109951251|109963090|109968649|109964522|109951496|109972747|109965043|109974321|109962619|109973519|109954341|109973691|109964633|109958912|109952475|109956591|109958659|109951672|109967421|109963675|109974298|109958499|109969267|109972332|109970181|109960109|109972085|109952565|109959691|109961406|109972328|109965087|109956071|109968119|109955945|109956475|109966870|109951066…	tru:101066301|tru:101069574|tru:101066207|tru:101076966|tru:101078135|tru:101063750|tru:101078248|tru:101080245|tru:101062932|tru:101071891|tru:101077894|tru:101069505|tru:101075367|tru:101075003|tru:101066639|tru:101077146|tru:101062551|tru:101063311|tru:101067034|tru:445950|tru:101078248|tru:101068701|tru:101065666|tru:101070477|tru:101075488|tru:101062312|tru:101073646|tru:101063141|tru:101066…	tru:101070482|tru:101075884|tru:101079484|tru:101077577|tru:101076685|tru:101062124|tru:101075670|tru:101075730|tru:101079338|tru:101067051|tru:101067366|tru:101078030|tru:446019|tru:101075670|tru:101075670|tru:101075670|tru:101075670|tru:101079700|tru:101064121|tru:101062455|tru:101068602|tru:101076066|tru:101072280|tru:101064403|tru:101066071|tru:101071971|tru:101061835|tru:101072048|tru:101062…	101070482|101075884|101079484|101077577|101076685|101062124|101075670|101075730|101079338|101067051|101067366|101078030|446019|101075670|101075670|101075670|101075670|101079700|101064121|101062455|101068602|101076066|101072280|101064403|101066071|101071971|101061835|101072048|101062692|101074181|101066050|101066697|101072389|101068622|101075217|101066081|101077982|101075670|101075670|101071041|10…	| | | | | | | | | | | |b4| | | | | | | | | |ghr1| | | | | | | | | | | | | | | | | | | | | | | | |prlr| |pacap1b|Fr_a9a| | |tacr3b| |Fr_b5| |a7c| | | | | | | | | | | |a7b| | | | | | | |tacr3a| | | | | | | | | | | | | | | | | | | | | | | | | | | | | | | |CB1A, cnr1a| |Fr_a3| | | | | | |lepr|npy8br| |tr-beta| |Fr_a8b| |ghr2|htr1a-B| | | | | |mc5r| |etr| | | | |Fr_a6a| | | | | |Fr_a8a| | | | | | |npy…	http://www.genome.jp/kegg-bin/show_pathway?tru04080/tru:101078250%09red/tru:101079542%09red/tru:101063295%09red/tru:101076931%09red/tru:101072291%09red/tru:101076746%09red/tru:101071030%09red/tru:101069547%09red/tru:101062455%09red/tru:101068496%09red/tru:101061835%09red/tru:101071971%09red/tru:101075884%09red/tru:101061936%09red/tru:101066071%09red/tru:446012%09red/tru:446013%09red/tru:101061737…
	Calcium signaling pathway	KEGG PATHWAY	tru04020	135	258	0.000295107	109969959|109968827|109956043|109961174|109951493|109956991|109964444|109962302|109962261|109973477|109974327|109961375|109960408|109961073|109968812|109958857|109955022|109967037|109959665|109958177|109952263|109962760|109968896|109971109|109970425|109952184|109958314|109968365|109958498|109961434|109966472|109961367|109962849|109966397|109973529|109958393|109964183|109955133|109955394|109968803…	tru:101075884|tru:101065120|tru:101074739|tru:101069591|tru:446018|tru:101079700|tru:101069394|tru:101062455|tru:101066895|tru:101076066|tru:101066433|tru:101066071|tru:101075094|tru:101075000|tru:101071006|tru:101063419|tru:101075217|tru:101077982|tru:101072690|tru:101066965|tru:101066423|tru:101064220|tru:101079593|tru:101061551|tru:101069716|tru:101069276|tru:101066965|tru:101076025|tru:101073…	tru:101066301|tru:101069574|tru:101066207|tru:101076966|tru:101078135|tru:101063750|tru:101078248|tru:101080245|tru:101062932|tru:101071891|tru:101077894|tru:101069505|tru:101075367|tru:101075003|tru:101066639|tru:101077146|tru:101062551|tru:101063311|tru:101067034|tru:445950|tru:101078248|tru:101068701|tru:101065666|tru:101070477|tru:101075488|tru:101062312|tru:101073646|tru:101063141|tru:101066…	101066301|101069574|101066207|101076966|101078135|101063750|101078248|101080245|101062932|101071891|101077894|101069505|101075367|101075003|101066639|101077146|101062551|101063311|101067034|445950|101078248|101068701|101065666|101070477|101075488|101062312|101073646|101063141|101066929|101075367|101079483|101070606|101079961|101075478|101067942|101075478|101064497|101079517|101064235|101067473|10…	| | | | | | | | | | | | | | | | | | |rpl14| | | | | | | | | | | | | | | | | | | | | | | | | | | | | | | | | | | | |rps7| | | | | | | |rl44, rpl36a, rpl44| | | | | |rl44, rpl36a, rpl44| | | | | | | | | | | | | |rpl7a, surf3| | | | | | |	http://www.genome.jp/kegg-bin/show_pathway?tru03010/tru:101070606%09red/tru:101061493%09red/tru:101079234%09red/tru:101078338%09red/tru:101065327%09red/tru:101074128%09red/tru:101061283%09red/tru:101079500%09red/tru:101062859%09red/tru:101079970%09red/tru:101067942%09red/tru:101069523%09red/tru:101064497%09red/tru:101068140%09red/tru:101073646%09red/tru:101064533%09red/tru:101068675%09red/tru:101…
	Adrenergic signaling in cardiomyocytes	KEGG PATHWAY	tru04261	105	208	0.00309151	109959866|109968827|109959825|109971135|109960236|109954531|109958487|109967418|109952192|109961375|109967091|109965450|109969763|109955145|109952263|109962723|109968895|109966856|109973606|109954522|109952188|109965055|109971953|109968365|109966397|109973529|109969301|109955448|109955133|109961174|109952362|109956063|109959871|109968886|109952408|109959694|109971193|109971723|109971450|109951373…	tru:101064574|tru:101065120|tru:101079089|tru:101064045|tru:101075238|tru:101069447|tru:101064734|tru:445908|tru:101077821|tru:101066071|tru:101076471|tru:101067086|tru:101062512|tru:101069307|tru:101066423|tru:101073734|tru:101075242|tru:101079698|tru:101069117|tru:445908|tru:101078278|tru:101070528|tru:101066712|tru:101076025|tru:101062121|tru:101068488|tru:101063692|tru:101068762|tru:101062260…	tru:101075884|tru:101065120|tru:101074739|tru:101069591|tru:446018|tru:101079700|tru:101069394|tru:101062455|tru:101066895|tru:101076066|tru:101066433|tru:101066071|tru:101075094|tru:101075000|tru:101071006|tru:101063419|tru:101075217|tru:101077982|tru:101072690|tru:101066965|tru:101066423|tru:101064220|tru:101079593|tru:101061551|tru:101069716|tru:101069276|tru:101066965|tru:101076025|tru:101073…	101075884|101065120|101074739|101069591|446018|101079700|101069394|101062455|101066895|101076066|101066433|101066071|101075094|101075000|101071006|101063419|101075217|101077982|101072690|101066965|101066423|101064220|101079593|101061551|101069716|101069276|101066965|101076025|101073896|101068532|101073217|101061610|101074781|101062121|101068488|101080161|446089|101062260|101077213|101077213|10107…	| | | |a7b| | | | | | | | | | | | | | | | | | | | | | | | | | |tacr3b| | | | |a7c| | | | | | | | | | | | | | | | | | | | | | | | | | | | | | | | | | | | | | | | | | |Fr_a8b| | | |tacr2| |etr| | | | | | |Fr_a8a| | | | | | | | | |tacr1a| | | | | | | | | | | | | | | | | | | | | | |tacr3a| | | | | | | | | |	http://www.genome.jp/kegg-bin/show_pathway?tru04020/tru:101074661%09red/tru:101070235%09red/tru:101075438%09red/tru:101071059%09red/tru:101075884%09red/tru:101066071%09red/tru:101078125%09red/tru:446018%09red/tru:101065701%09red/tru:100049646%09red/tru:101066777%09red/tru:101078004%09red/tru:446091%09red/tru:101069716%09red/tru:101073844%09red/tru:101062624%09red/tru:101070550%09red/tru:101073244…
	Insulin signaling pathway	KEGG PATHWAY	tru04910	84	169	0.0100042	109965609|109973606|109968043|109969494|109951415|109967123|109962062|109972703|109973706|109959045|109972909|109973503|109958881|109974260|109973481|109957514|109973117|109959410|109970760|109952408|109959447|109970672|109965115|109964520|109974360|109964302|109954353|109961406|109973158|109968458|109954692|109956664|109956568|109962346|109960467|109961054|109960834|109952499|109954693|109969252…	tru:101079890|tru:101069117|tru:101062384|tru:101070738|tru:101079099|tru:101074470|tru:101076074|tru:101079608|tru:101072977|tru:101064505|tru:101072991|tru:101070656|tru:101077099|tru:101073903|tru:101074203|tru:101069844|tru:101061580|tru:101061739|tru:101077708|tru:101067856|tru:101078370|tru:101061527|tru:101069108|tru:101063973|tru:101065075|tru:101079607|tru:101072977|tru:101070606|tru:101…	tru:101064574|tru:101065120|tru:101079089|tru:101064045|tru:101075238|tru:101069447|tru:101064734|tru:445908|tru:101077821|tru:101066071|tru:101076471|tru:101067086|tru:101062512|tru:101069307|tru:101066423|tru:101073734|tru:101075242|tru:101079698|tru:101069117|tru:445908|tru:101078278|tru:101070528|tru:101066712|tru:101076025|tru:101062121|tru:101068488|tru:101063692|tru:101068762|tru:101062260…	101064574|101065120|101079089|101064045|101075238|101069447|101064734|445908|101077821|101066071|101076471|101067086|101062512|101069307|101066423|101073734|101075242|101079698|101069117|445908|101078278|101070528|101066712|101076025|101062121|101068488|101063692|101068762|101062260|101069591|101068297|101067566|101062121|101067605|101067856|101071916|101067265|101074943|101069779|101078278|10106…	| | | | |acta1a| |tpm1-1| | | | | | | | | | | |tpm1-1| | | | | | | | | | | | | | | | | | | | | | | | | | | | | | | | | | | | | | | | | | | | | | | | | |myhm2126-2| | | | | | | | | | | | | | | | | | | |tpm1-1| | | | | | | | | | | | | | | |	http://www.genome.jp/kegg-bin/show_pathway?tru04261/tru:101074661%09red/tru:777988%09red/tru:101070235%09red/tru:101067609%09red/tru:101064734%09red/tru:101069307%09red/tru:101067605%09red/tru:101074858%09red/tru:101066071%09red/tru:101075238%09red/tru:101066777%09red/tru:101078004%09red/tru:101063369%09red/tru:101064792%09red/tru:101071537%09red/tru:101074428%09red/tru:101068488%09red/tru:101064…
	MAPK signaling pathway	KEGG PATHWAY	tru04010	147	328	0.0154165	109959866|109968827|109959825|109960004|109956609|109952298|109971135|109964289|109954537|109969468|109970803|109970280|109955130|109974612|109971996|109968010|109962855|109961077|109954836|109967032|109952770|109959665|109961608|109956193|109968892|109968895|109962419|109973250|109960327|109959393|109961044|109972035|109966400|109970817|109951800|109959094|109971796|109955415|109968888|109954803…	tru:101064574|tru:101065120|tru:101079089|tru:101063891|tru:101076078|tru:101062533|tru:101064045|tru:101061284|tru:101063887|tru:101073961|tru:101076686|tru:101076406|tru:101063891|tru:101070080|tru:101064370|tru:101078990|tru:101078980|tru:101065989|tru:101078564|tru:101076686|tru:101061599|tru:101072690|tru:101077811|tru:101074595|tru:101075022|tru:101075242|tru:101063860|tru:101078647|tru:101…	tru:101079890|tru:101069117|tru:101062384|tru:101070738|tru:101079099|tru:101074470|tru:101076074|tru:101079608|tru:101072977|tru:101064505|tru:101072991|tru:101070656|tru:101077099|tru:101073903|tru:101074203|tru:101069844|tru:101061580|tru:101061739|tru:101077708|tru:101067856|tru:101078370|tru:101061527|tru:101069108|tru:101063973|tru:101065075|tru:101079607|tru:101072977|tru:101070606|tru:101…	101079890|101069117|101062384|101070738|101079099|101074470|101076074|101079608|101072977|101064505|101072991|101070656|101077099|101073903|101074203|101069844|101061580|101061739|101077708|101067856|101078370|101061527|101069108|101063973|101065075|101079607|101072977|101070606|101078548|101072628|101070911|101062431|101063910|101062384|100049642|101070190|101077896|101074510|101078613|101067191…	| | | | | | | | | | | | | | | | | | | | | | | | | | | | | | | | | | | | | | | | | | | | | | | | | | | | | |socs4| | | | | | | | | | | | | | | | | | | | | | | | | | | |socs1| |	http://www.genome.jp/kegg-bin/show_pathway?tru04910/tru:101069368%09red/tru:101078370%09red/tru:101067839%09red/tru:101072977%09red/tru:101078033%09red/tru:101067856%09red/tru:101074510%09red/tru:101064505%09red/tru:101065244%09red/tru:101069117%09red/tru:101070606%09red/tru:101069203%09red/tru:101071631%09red/tru:100144313%09red/tru:101077099%09red/tru:101076043%09red/tru:100049642%09red/tru:101…
	Adipocytokine signaling pathway	KEGG PATHWAY	tru04920	49	93	0.0206545	109965640|109969593|109967123|109952506|109957542|109962062|109961739|109972703|109972122|109973341|109957698|109966182|109967358|109956203|109973158|109956664|109957758|109961054|109964059|109952842|109971684|109967605|109967077|109969252|109951257|109959877|109965432|109968176|109960834|109968873|109973358|109972323|109965769|109966482|109963630|109975067|109962723|109973706|109962729|109964519…	tru:101067210|tru:101070795|tru:101074470|tru:101065480|tru:101061833|tru:101076074|tru:100174783|tru:101079608|tru:101071351|tru:101075710|tru:101079021|tru:101071351|tru:101080122|tru:101078413|tru:101078548|tru:101062431|tru:101071631|tru:101070190|tru:101079168|tru:101068465|tru:101064914|tru:101069776|tru:101072327|tru:101075190|tru:101076279|tru:101067801|tru:101069496|tru:101076657|tru:101…	tru:101064574|tru:101065120|tru:101079089|tru:101063891|tru:101076078|tru:101062533|tru:101064045|tru:101061284|tru:101063887|tru:101073961|tru:101076686|tru:101076406|tru:101063891|tru:101070080|tru:101064370|tru:101078990|tru:101078980|tru:101065989|tru:101078564|tru:101076686|tru:101061599|tru:101072690|tru:101077811|tru:101074595|tru:101075022|tru:101075242|tru:101063860|tru:101078647|tru:101…	101064574|101065120|101079089|101063891|101076078|101062533|101064045|101061284|101063887|101073961|101076686|101076406|101063891|101070080|101064370|101078990|101078980|101065989|101078564|101076686|101061599|101072690|101077811|101074595|101075022|101075242|101063860|101078647|101069476|101070520|101068225|101067042|101067631|101064434|101076921|101064434|101070228|101075189|101074800|101072650…	| | | | | | | | | | | | | | | | | | | | | | | | | | | | | | | | | | | | | | | | | | | | | | | | | |jundlb| | | | | | | | | | | | | | | | | | |tnfa| | | | | | | | | | | | | | | | | | | | | | | | | | | | | | | |il-1beta| | | | | | | | | |c-myc| | | | | | | | | | | | | | | | | | | | | | | | | | | | | | | | | | | |	http://www.genome.jp/kegg-bin/show_pathway?tru04010/tru:101069624%09red/tru:101067839%09red/tru:101070235%09red/tru:101070231%09red/tru:101067609%09red/tru:101066672%09red/tru:101062533%09red/tru:101062431%09red/tru:101077833%09red/tru:101063887%09red/tru:101065989%09red/tru:101078647%09red/tru:101077811%09red/tru:101067042%09red/tru:101076947%09red/tru:101073844%09red/tru:101069144%09red/tru:101…
	Cell adhesion molecules (CAMs)	KEGG PATHWAY	tru04514	80	171	0.0318223	109969616|109958503|109963331|109952508|109951922|109959599|109952193|109955867|109970186|109963271|109972707|109964171|109955023|109960443|109957047|109963623|109960102|109970720|109964889|109968513|109966060|109959430|109973737|109965349|109964203|109952195|109963712|109964390|109956837|109970693|109968444|109969352|109959555|109969427|109973191|109964989|109974752|109968726|109969056|109967745…	tru:101065049|tru:101066439|tru:101074131|tru:445928|tru:100462948|tru:101067711|tru:474347|tru:100462948|tru:101063645|tru:101075311|tru:100049639|tru:101071057|tru:101061109|tru:100379634|tru:101078420|tru:101064610|tru:101067877|tru:101074231|tru:101063580|tru:101076199|tru:101064737|tru:101067119|tru:101074608|tru:101074464|tru:101069966|tru:474347|tru:101066801|tru:101065187|tru:101069042|tr…	tru:101067210|tru:101070795|tru:101074470|tru:101076279|tru:101061833|tru:101076074|tru:100174783|tru:101079608|tru:101071351|tru:101075710|tru:101079021|tru:101071351|tru:101080122|tru:101078413|tru:101078548|tru:101062431|tru:101071631|tru:101070190|tru:101079168|tru:101068465|tru:101064914|tru:101069776|tru:101072327|tru:101075190|tru:101065480|tru:101067801|tru:101069496|tru:101076657|tru:101…	101067210|101070795|101074470|101076279|101061833|101076074|100174783|101079608|101071351|101075710|101079021|101071351|101080122|101078413|101078548|101062431|101071631|101070190|101079168|101068465|101064914|101069776|101072327|101075190|101065480|101067801|101069496|101076657|101077896|101074355|101075710|101067839|101075607|101069368|101062601|101073552|101073734|101072977|101069880|101070084…	| | | | | |lepr| | | | | | | | | | | | | | | | | | | | | | | | | | | | | | | | | | | | |agrp2| |tnfa| | | |	http://www.genome.jp/kegg-bin/show_pathway?tru04920/tru:101069368%09red/tru:101067839%09red/tru:101073552%09red/tru:101068225%09red/tru:101076074%09red/tru:101070968%09red/tru:101071631%09red/tru:101076043%09red/tru:101061833%09red/tru:101062431%09red/tru:101064982%09red/tru:101069880%09red/tru:101074470%09red/tru:101076279%09red/tru:101073734%09red/tru:101070190%09red/tru:101070795%09red/tru:100…
	Hedgehog signaling pathway	KEGG PATHWAY	tru04340	31	57	0.043442	109958343|109955784|109963353|109955878|109952408|109955575|109964395|109956425|109966188|109964981|109966414|109963857|109960896|109959936|109971385|109966055|109961870|109969901|109961925|109952698|109951486|109953744|109961747|109956633|109974924|109961432|109968000|109965489|109965114|109969873|109971855	tru:101075248|tru:101077858|tru:101074583|tru:101061180|tru:101067856|tru:101068260|tru:101062888|tru:100137508|tru:101067916|tru:101071463|tru:101063741|tru:101062424|tru:101071438|tru:101064130|tru:101079856|tru:101078823|tru:101073059|tru:101061628|tru:101073810|tru:101062356|tru:101074463|tru:101078434|tru:101066463|tru:445897|tru:101071438|tru:446055|tru:101061931|tru:101065498|tru:101067908…	tru:101065049|tru:101066439|tru:101074131|tru:445928|tru:101067711|tru:474347|tru:101063645|tru:101075311|tru:101070371|tru:100049639|tru:101071057|tru:101061109|tru:100379634|tru:101078420|tru:101064610|tru:101067877|tru:101074231|tru:101063580|tru:101076199|tru:101064737|tru:101067119|tru:101061452|tru:101074464|tru:101069966|tru:474347|tru:101066801|tru:101065187|tru:101069042|tru:101070637|tr…	101065049|101066439|101074131|445928|101067711|474347|101063645|101075311|101070371|100049639|101071057|101061109|100379634|101078420|101064610|101067877|101074231|101063580|101076199|101064737|101067119|101061452|101074464|101069966|474347|101066801|101065187|101069042|101070637|101065982|101074608|100379637|101078917|101077153|101065086|101072386|101061118|101064373|101066439|100379636|10106798…	| | | | |siglec-4| |cldn27a|cldn29b| |cldn3c| |nlgn2a|cldn33c| | | | | | | | | | |siglec-4| | | | | |cldn7b|nlgn3b| | |cldn20b|cldn5b| | | |nlgn3a| | | | | | | | | |cldn6| | |cldn5c| | |b7-h3|cldn33b| | | | |cldn2| | | | | | | | | |cldn30c| | | | | |cldn3c| |	http://www.genome.jp/kegg-bin/show_pathway?tru04514/tru:101067986%09red/tru:101061118%09red/tru:101077925%09red/tru:101067711%09red/tru:101068475%09red/tru:101065187%09red/tru:101070371%09red/tru:101063590%09red/tru:101065086%09red/tru:101067877%09red/tru:101070604%09red/tru:101069306%09red/tru:101075747%09red/tru:101069789%09red/tru:101071057%09red/tru:101065574%09red/tru:101066951%09red/tru:101…
									tru:101075248|tru:101077858|tru:101074583|tru:101061180|tru:101067856|tru:101068260|tru:101062888|tru:100137508|tru:101067916|tru:101071463|tru:101063741|tru:101071438|tru:101062424|tru:101064130|tru:101079856|tru:101078823|tru:101073059|tru:101061628|tru:101073810|tru:101062356|tru:101074463|tru:101078434|tru:101066463|tru:445897|tru:101071438|tru:446055|tru:101061931|tru:101065498|tru:101067908…	101075248|101077858|101074583|101061180|101067856|101068260|101062888|100137508|101067916|101071463|101063741|101071438|101062424|101064130|101079856|101078823|101073059|101061628|101073810|101062356|101074463|101078434|101066463|445897|101071438|446055|101061931|101065498|101067908|101061404|101068125|	| | | | | | |wnt2| | | | | | | | | | | | | | | |wnt8| |shh| | | | | |	http://www.genome.jp/kegg-bin/show_pathway?tru04340/tru:101064130%09red/tru:101071463%09red/tru:101067856%09red/tru:101068125%09red/tru:101079856%09red/tru:446055%09red/tru:101067908%09red/tru:101062356%09red/tru:101077858%09red/tru:101061931%09red/tru:101061180%09red/tru:101061404%09red/tru:101065498%09red/tru:101063741%09red/tru:101078434%09red/tru:101068260%09red/tru:101075248%09red/tru:101062…
IL vs. TE	Neuroactive ligand-receptor interaction	KEGG PATHWAY	tru04080	233	379	7.16082e-09	109957711|109954903|109968640|109957999|109953347|109955960|109953657|109967944|109960005|109951766|109953226|109971318|109955851|109973224|109973226|109973227|109953184|109956991|109959573|109962302|109955177|109975013|109956524|109963479|109961375|109956254|109975035|109956599|109953098|109965674|109960609|109968709|109969604|109954658|109957580|109953535|109965293|109964861|109953604|109953605…	tru:101070482|tru:100049628|tru:101079484|tru:101077577|tru:101076685|tru:101062124|tru:101075670|tru:101074781|tru:101075730|tru:101067051|tru:101067366|tru:101078030|tru:446019|tru:101075670|tru:101075670|tru:101075670|tru:101075670|tru:101079700|tru:101064121|tru:101062455|tru:101065502|tru:101066366|tru:101072280|tru:101064403|tru:101066071|tru:101078262|tru:101061835|tru:101072048|tru:101075…
	Ribosome	KEGG PATHWAY	tru03010	88	126	1.26331e-05	109954727|109969956|109963090|109968649|109964522|109951496|109972747|109965043|109962619|109973519|109954341|109973691|109964633|109953112|109964900|109958912|109952475|109956591|109958659|109951672|109967421|109963675|109974298|109958499|109969267|109972332|109970181|109960109|109972085|109952565|109959691|109961406|109969448|109972328|109965087|109956071|109956475|109966870|109951066|109964252…	tru:101066301|tru:101069574|tru:101076966|tru:101078135|tru:101063750|tru:101078248|tru:101080245|tru:101062932|tru:101077894|tru:101069505|tru:101075367|tru:101075003|tru:101066639|tru:101074069|tru:101073595|tru:101077146|tru:101062551|tru:101063311|tru:101067034|tru:445950|tru:101078248|tru:101068701|tru:101065666|tru:101070477|tru:101075488|tru:101062312|tru:101073646|tru:101063141|tru:101066…
	Calcium signaling pathway	KEGG PATHWAY	tru04020	135	258	0.00181704	109968827|109967944|109961174|109951493|109956991|109964444|109962302|109962261|109973477|109974327|109961375|109960408|109968812|109958857|109967037|109957374|109965610|109959665|109972634|109958177|109962760|109964067|109968896|109971109|109970425|109952184|109958314|109958498|109961434|109961367|109962849|109966397|109973529|109958393|109964183|109955133|109955394|109968803|109956962|109959758…	tru:101065120|tru:101074781|tru:101069591|tru:446018|tru:101079700|tru:101069394|tru:101062455|tru:101066895|tru:101076066|tru:101066433|tru:101066071|tru:101075094|tru:101071006|tru:101063419|tru:101077982|tru:101064941|tru:101066085|tru:101072690|tru:101077179|tru:101066965|tru:101064220|tru:101078190|tru:101079593|tru:101061551|tru:101069716|tru:101069276|tru:101066965|tru:101073896|tru:101068…	tru:101070482|tru:100049628|tru:101079484|tru:101077577|tru:101076685|tru:101062124|tru:101075670|tru:101075730|tru:101075670|tru:101067366|tru:101078030|tru:446019|tru:101075670|tru:101075670|tru:101075670|tru:101075670|tru:101079700|tru:101064121|tru:101062455|tru:100049629|tru:101075576|tru:101068602|tru:101076066|tru:101072280|tru:101064403|tru:101066071|tru:445999|tru:101072048|tru:101075670…	101070482|100049628|101079484|101077577|101076685|101062124|101075670|101075730|101075670|101067366|101078030|446019|101075670|101075670|101075670|101075670|101079700|101064121|101062455|100049629|101075576|101068602|101076066|101072280|101064403|101066071|445999|101072048|101075670|101062692|101074181|101066050|101066697|101072389|101068622|101075217|101066081|101077982|101075670|101075670|10107…	|rfrpr| | | | | | | | | |b4| | | | | | | |npffr-1| | | |ghr1| | |mc5r| | | | | | | | | | | | | | | | | | | | | |prlr| |pacap1b|Fr_a9a| |tacr3b| |Fr_b5| |a7c| | | | | | | | | | |a7b| | | | | | |tacr3a| | | | | | | | | | | | | | | | | | | | | | | | | | | | | | | |Fr_a3| | | | | | | |lepr|npy8br| |tr-beta| |Fr_a8b| |ghr2|htr1a-B| | | | | |etr| | | | | | |Fr_a8a| | | | | | | |npy2r| | | |CB1A, cnr1a|…	http://www.genome.jp/kegg-bin/show_pathway?tru04080/tru:101078250%09red/tru:101079542%09red/tru:101063295%09red/tru:101076931%09red/tru:101072291%09red/tru:101076746%09red/tru:101071030%09red/tru:101069547%09red/tru:101062455%09red/tru:101068496%09red/tru:101077120%09red/tru:101061936%09red/tru:101066071%09red/tru:446013%09red/tru:101061737%09red/tru:446018%09red/tru:446019%09red/tru:101065701%09…
	Insulin signaling pathway	KEGG PATHWAY	tru04910	89	169	0.00871761	109965609|109962062|109954693|109970550|109973117|109964520|109968706|109969252|109961077|109969768|109957384|109974260|109960834|109966856|109954931|109962723|109966482|109972134|109973606|109965050|109957851|109973529|109969301|109971796|109972711|109967123|109957218|109957514|109973872|109952408|109961406|109956664|109957758|109971355|109960467|109961054|109972323|109974067|109965432|109964046…	tru:101079890|tru:101076074|tru:101078613|tru:101065901|tru:101061580|tru:101063973|tru:101079462|tru:101075190|tru:101065989|tru:101069203|tru:101065244|tru:101073903|tru:101077896|tru:101079698|tru:101078370|tru:101073734|tru:101069368|tru:101080003|tru:101069117|tru:101061580|tru:101078033|tru:101068488|tru:101063692|tru:101070228|tru:101063765|tru:101074470|tru:101075522|tru:101069844|tru:101…	tru:101069390|tru:101061493|tru:101073646|tru:101075932|tru:101067619|tru:101070477|tru:101076966|tru:101067034|tru:101063141|tru:101066929|tru:101079517|tru:101070974|tru:101063750|tru:101079970|tru:101080245|tru:101064533|tru:101064235|tru:101078710|tru:101074093|tru:101070606|tru:101062318|tru:101077894|tru:101075027|tru:101076292|tru:101079961|tru:101069505|tru:101067942|tru:101075003|tru:101…	101069390|101061493|101073646|101075932|101067619|101070477|101076966|101067034|101063141|101066929|101079517|101070974|101063750|101079970|101080245|101064533|101064235|101078710|101074093|101070606|101062318|101077894|101075027|101076292|101079961|101069505|101067942|101075003|101073718|101066639|101067473|101078248|101074128|101068948|101079234|101078991|101073595|101071722|101065392|101061501…	| | | | | | | | | | | | | | | | | | | | | | | | | | | | | | | | | | | | | | | | | | | | | | |rpl14|rpl7a, surf3| |rps7| | | | | | |rl44, rpl36a, rpl44| | | | | | | | | | | |	http://www.genome.jp/kegg-bin/show_pathway?tru03010/tru:101061493%09red/tru:101079234%09red/tru:101078338%09red/tru:101074128%09red/tru:101070606%09red/tru:101079500%09red/tru:101079970%09red/tru:101067942%09red/tru:101069523%09red/tru:101064497%09red/tru:101068140%09red/tru:101073595%09red/tru:101064533%09red/tru:101075516%09red/tru:101061857%09red/tru:101065808%09red/tru:101077038%09red/tru:101…
	Endocytosis	KEGG PATHWAY	tru04144	136	279	0.0109871	109952508|109968487|109966496|109962750|109964209|109964444|109957736|109964202|109973191|109951957|109957924|109965590|109951244|109959315|109970546|109956262|109964066|109971109|109962419|109956986|109972134|109956512|109973256|109951800|109973912|109962809|109974077|109963944|109955150|109960667|109963035|109973033|109962087|109964289|109962245|109967432|109959511|109959455|109969270|109973536…	tru:445928|tru:101069293|tru:101066097|tru:101079416|tru:101076509|tru:101069394|tru:101069250|tru:101076509|tru:101077153|tru:101064943|tru:101066958|tru:101078239|tru:101065530|tru:101066950|tru:101069934|tru:101062713|tru:101075517|tru:101061551|tru:101063860|tru:101073318|tru:101080003|tru:101077362|tru:101061695|tru:101076921|tru:101075087|tru:101074991|tru:101071624|tru:101071138|tru:101069…	tru:101064574|tru:101065120|tru:101079089|tru:101064045|tru:101075238|tru:101064734|tru:445908|tru:101067583|tru:101077821|tru:101066071|tru:101067086|tru:101062512|tru:101069307|tru:101073734|tru:101075242|tru:101079698|tru:101069117|tru:101078278|tru:101066712|tru:101062121|tru:101068488|tru:101063692|tru:101068762|tru:101062260|tru:101079579|tru:101069591|tru:101074800|tru:101064792|tru:101067…	101064574|101065120|101079089|101064045|101075238|101064734|445908|101067583|101077821|101066071|101067086|101062512|101069307|101073734|101075242|101079698|101069117|101078278|101066712|101062121|101068488|101063692|101068762|101062260|101079579|101069591|101074800|101064792|101067605|101067856|101071916|101067265|101074943|101069779|101078278|101067566|101068452|101071916|101071995|101067191|10…	| | | | | |tpm1-1| | | | | | | | | | | | | | | | | | | | | | | | | | | | | | | | | | | | | | | | | | | | | | | | | | | | | | | |myhm2126-2| | | | | | | | | | | | | | | | | | | |tpm1-1| | | | | | | | | | | | | | |	http://www.genome.jp/kegg-bin/show_pathway?tru04261/tru:101068452%09red/tru:101065244%09red/tru:101072937%09red/tru:777988%09red/tru:101071405%09red/tru:101067856%09red/tru:101079659%09red/tru:101074858%09red/tru:101067609%09red/tru:101067086%09red/tru:101064505%09red/tru:445908%09red/tru:101072104%09red/tru:101067191%09red/tru:101069307%09red/tru:101068338%09red/tru:101071916%09red/tru:101062512…
	Adipocytokine signaling pathway	KEGG PATHWAY	tru04920	53	93	0.013307	109959637|109965640|109969593|109967123|109952506|109973706|109962062|109961739|109972703|109972122|109960623|109960866|109973341|109957698|109966182|109973872|109968350|109967358|109956203|109973158|109956664|109957758|109961054|109964059|109952842|109971684|109967077|109969252|109951257|109969373|109959877|109954493|109965432|109960834|109968873|109973358|109972323|109966482|109963630|109975067…	tru:101075779|tru:101067210|tru:101070795|tru:101074470|tru:101065480|tru:101072977|tru:101076074|tru:100174783|tru:101079608|tru:101071351|tru:101076265|tru:100049071|tru:101075710|tru:101079021|tru:101071351|tru:101074788|tru:101080181|tru:101080122|tru:101078413|tru:101078548|tru:101062431|tru:101071631|tru:101070190|tru:101079168|tru:101068465|tru:101064914|tru:101072327|tru:101075190|tru:101…	tru:101065120|tru:101074739|tru:101069591|tru:446018|tru:101079700|tru:101069394|tru:101062455|tru:101066895|tru:101074661|tru:101066071|tru:101075094|tru:101071006|tru:101063419|tru:101077982|tru:101077833|tru:101072690|tru:101064220|tru:101079593|tru:101061551|tru:101069716|tru:101069276|tru:101066965|tru:101068532|tru:101061610|tru:101074781|tru:101062121|tru:101068488|tru:446089|tru:101062260…	101065120|101074739|101069591|446018|101079700|101069394|101062455|101066895|101074661|101066071|101075094|101071006|101063419|101077982|101077833|101072690|101064220|101079593|101061551|101069716|101069276|101066965|101068532|101061610|101074781|101062121|101068488|446089|101062260|101077213|101077213|101070550|101065458|101068956|101072650|101068216|101067856|101073244|101067265|101074943|10106…	| | |a7b| | | | | | | | | | | | | | | | | | | |tacr3b| | | |a7c| | | | | | | | | | | | | | | | | | | | | | | | | | | | | | | | | | | |Fr_a8b| | |tacr2| |etr| | | | | | |Fr_a8a| | | | | | | | | |tacr1a| | | | | | | | | | | | | | | | | | | | |tacr3a| | | | | | | |	http://www.genome.jp/kegg-bin/show_pathway?tru04020/tru:101074661%09red/tru:101070235%09red/tru:101072939%09red/tru:101071059%09red/tru:101066071%09red/tru:101078125%09red/tru:446018%09red/tru:101065701%09red/tru:100049646%09red/tru:101066777%09red/tru:101078004%09red/tru:446091%09red/tru:101069716%09red/tru:101062624%09red/tru:101070550%09red/tru:101073244%09red/tru:101068488%09red/tru:101066066…
	Adrenergic signaling in cardiomyocytes	KEGG PATHWAY	tru04261	102	208	0.0221571	109968827|109959825|109971135|109960236|109958487|109967418|109960567|109952192|109961375|109965450|109957384|109969763|109955145|109962723|109968895|109966856|109973606|109963145|109954522|109952188|109971953|109966397|109973529|109969301|109955448|109969176|109955133|109968772|109961174|109965817|109968888|109959871|109968886|109952408|109959694|109971193|109971723|109971450|109951373|109968375…	tru:101065120|tru:101079089|tru:101064045|tru:101075238|tru:101064734|tru:445908|tru:101070432|tru:101077821|tru:101066071|tru:101067086|tru:101065244|tru:101062512|tru:101069307|tru:101073734|tru:101075242|tru:101079698|tru:101069117|tru:101075736|tru:445908|tru:101078278|tru:101066712|tru:101062121|tru:101068488|tru:101063692|tru:101068762|tru:101067377|tru:101062260|tru:101074451|tru:101069591…	tru:101067916|tru:101077858|tru:101074583|tru:101061180|tru:101067856|tru:101067908|tru:101068260|tru:101062888|tru:100137508|tru:101075248|tru:101071463|tru:101063741|tru:101071438|tru:101062424|tru:101064130|tru:101079856|tru:101078823|tru:101073059|tru:101061628|tru:101073810|tru:101074463|tru:101078434|tru:101066463|tru:101067908|tru:445897|tru:101071438|tru:446055|tru:101068125|tru:101065498…	101067916|101077858|101074583|101061180|101067856|101067908|101068260|101062888|100137508|101075248|101071463|101063741|101071438|101062424|101064130|101079856|101078823|101073059|101061628|101073810|101074463|101078434|101066463|101067908|445897|101071438|446055|101068125|101065498|101067908|101061404|101061931|	| | | | | | | |wnt2| | | | | | | | | | | | | | | |wnt8| |shh| | | | | |	http://www.genome.jp/kegg-bin/show_pathway?tru04340/tru:101064130%09red/tru:101071463%09red/tru:101067856%09red/tru:101068125%09red/tru:101079856%09red/tru:101074583%09red/tru:101067908%09red/tru:101077858%09red/tru:101061931%09red/tru:101061180%09red/tru:101061404%09red/tru:101065498%09red/tru:101063741%09red/tru:101078434%09red/tru:101068260%09red/tru:101075248%09red/tru:101073059%09red/tru:101…
	MAPK signaling pathway	KEGG PATHWAY	tru04010	151	328	0.0306626	109968827|109959825|109960004|109956609|109952298|109971135|109952625|109964289|109954537|109969468|109970803|109970280|109955130|109974612|109968010|109962855|109961077|109967558|109954836|109967032|109954493|109952770|109959665|109961608|109956193|109968892|109968895|109962419|109963145|109973250|109958934|109959393|109966400|109970817|109951800|109959094|109971796|109969176|109972703|109952173…	tru:101065120|tru:101079089|tru:101063891|tru:101076078|tru:101062533|tru:101064045|tru:101061984|tru:101061284|tru:101063887|tru:101073961|tru:101076686|tru:101076406|tru:101063891|tru:101070080|tru:101078990|tru:101078980|tru:101065989|tru:101067542|tru:101078564|tru:101076686|tru:101068225|tru:101061599|tru:101072690|tru:101077811|tru:101074595|tru:101075022|tru:101075242|tru:101063860|tru:101…	tru:101065049|tru:101066075|tru:101074131|tru:101066801|tru:101067711|tru:101075535|tru:101063645|tru:101071407|tru:101064737|tru:100049639|tru:101071057|tru:100379637|tru:100379634|tru:101064610|tru:101067877|tru:101074231|tru:101063580|tru:101076199|tru:101075935|tru:101064737|tru:101072496|tru:101066439|tru:101069966|tru:474347|tru:101077495|tru:101065187|tru:101069042|tru:101067340|tru:101078…	101065049|101066075|101074131|101066801|101067711|101075535|101063645|101071407|101064737|100049639|101071057|100379637|100379634|101064610|101067877|101074231|101063580|101076199|101075935|101064737|101072496|101066439|101069966|474347|101077495|101065187|101069042|101067340|101078063|101065982|101074608|101061453|101078917|101077153|101065086|101066342|101061118|101070604|101066439|100379636|10…	| | | | | | | | | |cldn3c|nlgn3b|nlgn2a| | | | | | | | | | |siglec-4| | | | | | |cldn7b| | | |cldn20b| | |cldn30c| |nlgn3a|nlgn1| | | |siglec-4| | | | |cldn6| |cldn5c|cldn29b|cldn33b| | | | |cldn2|cldn5b| | | | | | | | | | | | | | |cldn3c| |	http://www.genome.jp/kegg-bin/show_pathway?tru04514/tru:101077495%09red/tru:101061118%09red/tru:101077925%09red/tru:101068475%09red/tru:101065187%09red/tru:101070371%09red/tru:101071407%09red/tru:101063590%09red/tru:101065086%09red/tru:101067877%09red/tru:101075535%09red/tru:101074231%09red/tru:101069306%09red/tru:101075747%09red/tru:101069789%09red/tru:101071057%09red/tru:101066342%09red/tru:101…
	Hedgehog signaling pathway	KEGG PATHWAY	tru04340	33	57	0.0379795	109958343|109955784|109963353|109955878|109952408|109955575|109964395|109956425|109966188|109964981|109966414|109963857|109960896|109959936|109971385|109966055|109961870|109969901|109961925|109951486|109953744|109961747|109957709|109957708|109974648|109956633|109974924|109961432|109971855|109965489|109965114|109969873|109968000	tru:101075248|tru:101077858|tru:101074583|tru:101061180|tru:101067856|tru:101068260|tru:101062888|tru:100137508|tru:101067916|tru:101071463|tru:101063741|tru:101062424|tru:101071438|tru:101064130|tru:101079856|tru:101078823|tru:101073059|tru:101061628|tru:101073810|tru:101074463|tru:101078434|tru:101066463|tru:101078434|tru:101066292|tru:101067908|tru:445897|tru:101071438|tru:446055|tru:101068125…	tru:101079890|tru:101069117|tru:101062384|tru:778006|tru:101074470|tru:101076074|tru:101079608|tru:101064505|tru:101072991|tru:101070656|tru:101071631|tru:101074203|tru:101069844|tru:101061580|tru:101061739|tru:101077708|tru:101067856|tru:101078370|tru:101061527|tru:101072977|tru:101063973|tru:101071533|tru:101070606|tru:101078548|tru:101070911|tru:101078613|tru:101063910|tru:101062384|tru:100049…	101079890|101069117|101062384|778006|101074470|101076074|101079608|101064505|101072991|101070656|101071631|101074203|101069844|101061580|101061739|101077708|101067856|101078370|101061527|101072977|101063973|101071533|101070606|101078548|101070911|101078613|101063910|101062384|100049642|101077896|101073903|101067839|101067191|101065989|101076102|101069203|101069496|101075993|101065244|101079536|10…	| | |socs-3| | | | | | | | | | | | | | | | | | | | | | | | | | | | | | | | | | | | | | | | | | |socs4| | | | | | | | | | | | | | | | | | | | | | | | | |socs1| |	http://www.genome.jp/kegg-bin/show_pathway?tru04910/tru:101076102%09red/tru:101078370%09red/tru:101061547%09red/tru:101072977%09red/tru:101078033%09red/tru:101067856%09red/tru:101064505%09red/tru:101067839%09red/tru:101069117%09red/tru:101067191%09red/tru:101070606%09red/tru:101071631%09red/tru:100144313%09red/tru:101065244%09red/tru:101076043%09red/tru:101062512%09red/tru:101074203%09red/tru:101…
	Jak-STAT signaling pathway	KEGG PATHWAY	tru04630	67	135	0.046738	109955978|109959718|109966023|109959753|109966237|109959612|109951989|109968497|109961739|109970202|109972703|109956049|109959298|109960025|109963549|109951987|109970672|109956529|109968350|109965011|109961954|109973269|109968239|109956662|109973456|109956524|109961758|109967714|109973650|109952842|109956684|109954693|109974067|109959971|109955551|109974101|109968037|109969763|109963449|109960748…	tru:101074494|tru:101079545|tru:101080190|tru:101063878|tru:101073366|tru:101069689|tru:101071473|tru:101064416|tru:100174783|tru:101076418|tru:101079608|tru:101071462|tru:101074494|tru:101066952|tru:101075211|tru:101071242|tru:101061527|tru:101078270|tru:101080181|tru:101079869|tru:101074494|tru:613235|tru:100049621|tru:101061818|tru:101070279|tru:101072280|tru:101069554|tru:100144308|tru:101070…	tru:101064574|tru:101065120|tru:101079089|tru:101063891|tru:101076078|tru:101062533|tru:101064045|tru:101061284|tru:101063887|tru:101073961|tru:101076686|tru:101076406|tru:101070080|tru:101075813|tru:101078990|tru:101078980|tru:101065989|tru:101078564|tru:101068225|tru:101061599|tru:101072690|tru:101077811|tru:101074595|tru:101075022|tru:101075242|tru:101063860|tru:101078647|tru:101079585|tru:101…	101064574|101065120|101079089|101063891|101076078|101062533|101064045|101061284|101063887|101073961|101076686|101076406|101070080|101075813|101078990|101078980|101065989|101078564|101068225|101061599|101072690|101077811|101074595|101075022|101075242|101063860|101078647|101079585|101070520|101067631|101064434|101076921|101064434|101063891|101065665|101079608|101066488|101074800|101072650|101067609…	| | | | | | | | | | | | | | | | | | | | | | | | | | | | | | | | | | | | | | | | | | | | | |jundlb| | | | | | | | | | | | | | | | |tnfa| | | | | | | | | | | | | | | | | | | | | | | | | | | |il-1beta| | | | | | | | | | | | | | | | | | | | | | | | | | | | | | | | | | | | | | | |	http://www.genome.jp/kegg-bin/show_pathway?tru04010/tru:101069624%09red/tru:101067839%09red/tru:101070235%09red/tru:101069629%09red/tru:101070231%09red/tru:101067609%09red/tru:101066672%09red/tru:101068145%09red/tru:101062533%09red/tru:101074858%09red/tru:101077833%09red/tru:101077057%09red/tru:101061547%09red/tru:101063887%09red/tru:101065989%09red/tru:101078647%09red/tru:101077811%09red/tru:101…
	Cell adhesion molecules (CAMs)	KEGG PATHWAY	tru04514	82	171	0.0513248	109969616|109968513|109963331|109963712|109952508|109959599|109952193|109955867|109959159|109970186|109971409|109955753|109961845|109972707|109964171|109959555|109960443|109957047|109963623|109960102|109970720|109964889|109970533|109973265|109966060|109968254|109958503|109964203|109952195|109952761|109964390|109956837|109958134|109968444|109973737|109967079|109969427|109973191|109964989|109974752…	tru:101065049|tru:101076199|tru:101074131|tru:101066801|tru:445928|tru:101067711|tru:474347|tru:100462948|tru:101075535|tru:101063645|tru:101075009|tru:101066342|tru:101064737|tru:100049639|tru:101071057|tru:100379637|tru:100379634|tru:101078420|tru:101064610|tru:101067877|tru:101074231|tru:101063580|tru:101079387|tru:101075935|tru:101064737|tru:101072496|tru:101066439|tru:101069966|tru:474347|tr…	tru:101063282|tru:101067210|tru:101070795|tru:101074470|tru:101065480|tru:101061833|tru:100174783|tru:101079608|tru:101071351|tru:101075710|tru:101071351|tru:101080122|tru:101078413|tru:101078548|tru:101071631|tru:778006|tru:101064914|tru:101079168|tru:101068465|tru:101067839|tru:101072327|tru:101075190|tru:101076074|tru:101067801|tru:101068225|tru:101069496|tru:101077896|tru:101074355|tru:101075…	101063282|101067210|101070795|101074470|101065480|101061833|100174783|101079608|101071351|101075710|101071351|101080122|101078413|101078548|101071631|778006|101064914|101079168|101068465|101067839|101072327|101075190|101076074|101067801|101068225|101069496|101077896|101074355|101075710|101075607|101069368|101073552|101073734|101072977|101069880|101070084|101072977|101076043|100049637|101074788|65…	| | | | | |lepr| | | | | | | | |socs-3| | | | | | | | | | | | | | | | | | | | | | |agrp2| |tnfa| | |	http://www.genome.jp/kegg-bin/show_pathway?tru04920/tru:101069368%09red/tru:101067839%09red/tru:101068225%09red/tru:101076074%09red/tru:101070968%09red/tru:101071631%09red/tru:101076043%09red/tru:101061833%09red/tru:101069880%09red/tru:101074470%09red/tru:101073734%09red/tru:101070795%09red/tru:100174783%09red/tru:101073552%09red/tru:101078413%09red/tru:101068465%09red/tru:101069496%09red/tru:778…
	Jak-STAT signaling pathway	KEGG PATHWAY	tru04630	58	135	0.0350858	0.536813	109955978|109959718|109963919|109959753|109973380|109959612|109968497|109961739|109972703|109956049|109959298|109960025|109973650|109951987|109970672|109963879|109956529|109961954|109973269|109968239|109956662|109973456|109956524|109961758|109951994|109952842|109954693|109972444|109974067|109955551|109974101|109968037|109963549|109969763|109960748|109957002|109956595|109973109|109974789|109973481…	tru:101074494|tru:101079545|tru:503562|tru:101063878|tru:101061547|tru:101069689|tru:101064416|tru:100174783|tru:101079608|tru:101071462|tru:101074494|tru:101066952|tru:101070051|tru:101071242|tru:101061527|tru:503562|tru:101078270|tru:101074494|tru:613235|tru:100049621|tru:101061818|tru:101070279|tru:101072280|tru:101069554|tru:101071473|tru:101068465|tru:101078613|tru:101069554|tru:101067191|tr…	101074494|101079545|503562|101063878|101061547|101069689|101064416|100174783|101079608|101071462|101074494|101066952|101070051|101071242|101061527|503562|101078270|101074494|613235|100049621|101061818|101070279|101072280|101069554|101071473|101068465|101078613|101069554|101067191|613231|100144309|101076563|101075211|101062512|101072170|445913|101077588|101078727|100144313|101074203|101070656|1010…	| |il-6, il6| | | | |lepr| | | | |ghr2| | |il-6, il6| | | |socs1| | |ghr1| | | | | | |il15, IL-15|socs5l| | | | |IL-12_p40| | |socs4| | | |prlr| | | | | | | | | |socs-3| | | | | |	http://www.genome.jp/kegg-bin/show_pathway?tru04630/tru:101064416%09red/tru:101079545%09red/tru:101071462%09red/tru:101070279%09red/tru:101070051%09red/tru:101078727%09red/tru:613235%09red/tru:101069689%09red/tru:101065244%09red/tru:613231%09red/tru:101070968%09red/tru:101064883%09red/tru:101066952%09red/tru:101062512%09red/tru:778003%09red/tru:101074203%09red/tru:101075211%09red/tru:101061547%09…
	Tight junction	KEGG PATHWAY	tru04530	77	191	0.0472033	0.656555	109969616|109965701|109963154|109952387|109968020|109959599|109965911|109968607|109965912|109952375|109963765|109951270|109956063|109964171|109972703|109971728|109970760|109968597|109960236|109959694|109966720|109958487|109973265|109966530|109961353|109961792|109968375|109964464|109958134|109958076|109973737|109953934|109965141|109954812|109964989|109968671|109955753|109971903|109970494|109969703…	tru:101065049|tru:101074417|tru:101065126|tru:100462941|tru:101067468|tru:101067711|tru:100462941|tru:777988|tru:100462941|tru:100462941|tru:101069449|tru:101062504|tru:101067566|tru:101071057|tru:101079608|tru:101068452|tru:101077708|tru:101063258|tru:101075238|tru:101071916|tru:101063258|tru:101064734|tru:101075935|tru:101078693|tru:101071774|tru:101061850|tru:101067566|tru:101079922|tru:101078…	101065049|101074417|101065126|100462941|101067468|101067711|100462941|777988|100462941|100462941|101069449|101062504|101067566|101071057|101079608|101068452|101077708|101063258|101075238|101071916|101063258|101064734|101075935|101078693|101071774|101061850|101067566|101079922|101078063|101077835|101074608|101071916|101067082|101071776|101065086|101076035|101066342|101079808|101070604|101078558|10…	| | | | | | | | | | | | |cldn3c| | | | | | | | | | | | | | | | |cldn7b| | | |cldn20b| | | |cldn30c| | | |cldn6| | | |myhm2126-2| |cldn5c| | | |cldn33b| | | | | |cldn2|cldn5b| | | | | | | | | | | | | | | |cldn3c|cldn29b|	http://www.genome.jp/kegg-bin/show_pathway?tru04530/tru:101068452%09red/tru:101062863%09red/tru:101075238%09red/tru:777989%09red/tru:101078693%09red/tru:101070371%09red/tru:101067468%09red/tru:101074464%09red/tru:101068762%09red/tru:101065086%09red/tru:101064208%09red/tru:101066668%09red/tru:101064134%09red/tru:101069449%09red/tru:101067082%09red/tru:101068145%09red/tru:101074417%09red/tru:101075…
