# Supplementary material for: Communication and visiting policies in Italian intensive care units during the first COVID-19 pandemic wave and lockdown: a nationwide survey
Source: BMC Anesthesiol. 2022 Jun 17;22:187. doi: 10.1186/s12871-022-01726-1 (PMC9203262; doi:10.1186/s12871-022-01726-1)
Supplement: Supplementary file 1 — Additional file 1. This additional file contains three additional tables, 1 additional figure and the translated version of the survey. [file 12871_2022_1726_MOESM1_ESM.zip › 20220306 Supplementary information/Additional file 9ú║Dataset S5. DE-lncRNAs and their cis-target genes..xlsx]

## Sheet: Sheet1
Chromosome	lncRNA_ID	lncRNA_Gene_ID	lncRNA_Gene_Symbol	lncRNA_Status	lncRNA_Start	lncRNA_End	lncRNA_Strand	mRNA_ID	mRNA_Gene_Id	mRNA_Gene_Symbol	mRNA_Gene_Description	mRNA_Start	mRNA_End	mRNA_Strand	Distance	Location
NW_018127898.1	LNC_001446	XLOC_022409	--	Novel_lncRNA	1	3839	+	XM_020592847.1	109956048	apof	apolipoprotein F	19494	20880	+	15654	upstream
NW_018127898.1	LNC_001520	XLOC_023683	--	Novel_lncRNA	25281	31916	-	XM_020592847.1	109956048	apof	apolipoprotein F	19494	20880	+	4400	downstream
NW_018127919.1	LNC_002735	XLOC_043383	--	Novel_lncRNA	2846343	2847244	+	XM_020598749.1	109959413	ar	androgen receptor	2849578	2873991	-	2333	downstream
NW_018127919.1	LNC_002736	XLOC_043384	--	Novel_lncRNA	2905650	2916185	+	XM_020598749.1	109959413	ar	androgen receptor	2849578	2873991	-	31658	upstream
NW_018127919.1	LNC_002737	XLOC_043385	--	Novel_lncRNA	2923879	2925889	+	XM_020598749.1	109959413	ar	androgen receptor	2849578	2873991	-	49887	upstream
NW_018127919.1	LNC_002738	XLOC_043388	--	Novel_lncRNA	2947754	2948272	+	XM_020598749.1	109959413	ar	androgen receptor	2849578	2873991	-	73762	upstream
NW_018127919.1	LNC_002770	XLOC_043855	--	Novel_lncRNA	2898425	2900950	-	XM_020598749.1	109959413	ar	androgen receptor	2849578	2873991	-	24433	upstream
NW_018128130.1	LNC_008134	XLOC_130487	--	Novel_lncRNA	1003078	1007427	+	XM_020620908.1	109972201	artn	artemin	1029636	1061584	-	22208	downstream
NW_018128130.1	LNC_008135	XLOC_130488	--	Novel_lncRNA	1011150	1012913	+	XM_020620908.1	109972201	artn	artemin	1029636	1061584	-	16722	downstream
NW_018128130.1	LNC_008136	XLOC_130489	--	Novel_lncRNA	1019959	1021730	+	XM_020620908.1	109972201	artn	artemin	1029636	1061584	-	7905	downstream
NW_018128130.1	LNC_008137	XLOC_130495	--	Novel_lncRNA	1079452	1110116	+	XM_020620908.1	109972201	artn	artemin	1029636	1061584	-	17867	upstream
NW_018128102.1	LNC_007777	XLOC_125370	--	Novel_lncRNA	586578	587110	+	XM_020619528.1	109971346	bmp15	bone morphogenetic protein 15	637416	640019	+	50305	upstream
NW_018128102.1	LNC_007778	XLOC_125380	--	Novel_lncRNA	670594	675814	+	XM_020619528.1	109971346	bmp15	bone morphogenetic protein 15	637416	640019	+	30574	downstream
NW_018128102.1	LNC_007789	XLOC_125439	--	Novel_lncRNA	637484	639968	-	XM_020619528.1	109971346	bmp15	bone morphogenetic protein 15	637416	640019	+	-2485	antisense
NW_018128102.1	LNC_007790	XLOC_125445	--	Novel_lncRNA	678077	678465	-	XM_020619528.1	109971346	bmp15	bone morphogenetic protein 15	637416	640019	+	38057	downstream
NW_018128102.1	LNC_007791	XLOC_125447	--	Novel_lncRNA	680058	682327	-	XM_020619528.1	109971346	bmp15	bone morphogenetic protein 15	637416	640019	+	40038	downstream
NW_018128116.1	LNC_007959	XLOC_127789	--	Novel_lncRNA	1	2494	+	XM_020620394.1	109971862	cby1	chibby family member 1	86921	89331	+	84426	upstream
NW_018128116.1	LNC_007960	XLOC_127798	--	Novel_lncRNA	66788	71908	+	XM_020620394.1	109971862	cby1	chibby family member 1	86921	89331	+	15012	upstream
NW_018128116.1	LNC_007969	XLOC_127877	--	Novel_lncRNA	18630	20067	-	XM_020620394.1	109971862	cby1	chibby family member 1	86921	89331	+	66853	upstream
NW_018128116.1	LNC_007970	XLOC_127878	--	Novel_lncRNA	20243	20682	-	XM_020620394.1	109971862	cby1	chibby family member 1	86921	89331	+	66238	upstream
NW_018128116.1	LNC_007971	XLOC_127883	--	Novel_lncRNA	39750	40395	-	XM_020620394.1	109971862	cby1	chibby family member 1	86921	89331	+	46525	upstream
NW_018128116.1	LNC_007972	XLOC_127886	--	Novel_lncRNA	72329	85385	-	XM_020620394.1	109971862	cby1	chibby family member 1	86921	89331	+	1535	upstream
NW_018128116.1	LNC_007973	XLOC_127887	--	Novel_lncRNA	72593	85539	-	XM_020620394.1	109971862	cby1	chibby family member 1	86921	89331	+	1381	upstream
NW_018128116.1	LNC_007974	XLOC_127889	--	Novel_lncRNA	83527	84879	-	XM_020620394.1	109971862	cby1	chibby family member 1	86921	89331	+	2041	upstream
NW_018128116.1	LNC_007975	XLOC_127891	--	Novel_lncRNA	89444	94025	-	XM_020620394.1	109971862	cby1	chibby family member 1	86921	89331	+	112	downstream
NW_018128116.1	LNC_007976	XLOC_127901	--	Novel_lncRNA	150806	153916	-	XM_020620394.1	109971862	cby1	chibby family member 1	86921	89331	+	61474	downstream
NW_018128116.1	LNC_007977	XLOC_127902	--	Novel_lncRNA	169407	175529	-	XM_020620394.1	109971862	cby1	chibby family member 1	86921	89331	+	80075	downstream
NW_018127939.1	XR_002275180.1	109961833	LOC109961833	Annotated_lncRNA	175286	234449	-	XM_020602983.1	109961831	ccnd2	cyclin D2	83521	102933	-	72352	upstream
NW_018127939.1	LNC_003674	XLOC_060209	--	Novel_lncRNA	11700	17389	+	XM_020602983.1	109961831	ccnd2	cyclin D2	83521	102933	-	66131	downstream
NW_018128130.1	LNC_008126	XLOC_130424	--	Novel_lncRNA	272284	275071	+	XM_020620912.1	109972207	commd2	COMM domain containing 2	335005	345070	-	59933	downstream
NW_018128130.1	LNC_008127	XLOC_130426	--	Novel_lncRNA	309225	314908	+	XM_020620912.1	109972207	commd2	COMM domain containing 2	335005	345070	-	20096	downstream
NW_018128130.1	LNC_008128	XLOC_130427	--	Novel_lncRNA	336499	341278	+	XM_020620912.1	109972207	commd2	COMM domain containing 2	335005	345070	-	-4780	antisense
NW_018128130.1	LNC_008129	XLOC_130428	--	Novel_lncRNA	344468	344855	+	XM_020620912.1	109972207	commd2	COMM domain containing 2	335005	345070	-	-388	antisense
NW_018128130.1	LNC_008130	XLOC_130431	--	Novel_lncRNA	354725	356268	+	XM_020620912.1	109972207	commd2	COMM domain containing 2	335005	345070	-	9654	upstream
NW_018128130.1	LNC_008131	XLOC_130438	--	Novel_lncRNA	399733	402167	+	XM_020620912.1	109972207	commd2	COMM domain containing 2	335005	345070	-	54662	upstream
NW_018128130.1	LNC_008132	XLOC_130440	--	Novel_lncRNA	435531	444720	+	XM_020620912.1	109972207	commd2	COMM domain containing 2	335005	345070	-	90460	upstream
NW_018128130.1	LNC_008149	XLOC_130743	--	Novel_lncRNA	280779	286175	-	XM_020620912.1	109972207	commd2	COMM domain containing 2	335005	345070	-	48829	downstream
NW_018128130.1	LNC_008150	XLOC_130746	--	Novel_lncRNA	345762	348073	-	XM_020620912.1	109972207	commd2	COMM domain containing 2	335005	345070	-	691	upstream
NW_018128130.1	LNC_008151	XLOC_130752	--	Novel_lncRNA	393147	397825	-	XM_020620912.1	109972207	commd2	COMM domain containing 2	335005	345070	-	48076	upstream
NW_018128116.1	LNC_007976	XLOC_127901	--	Novel_lncRNA	150806	153916	-	XM_020620369.1	109971849	dmc1	DNA meiotic recombinase 1	203210	208302	+	49293	upstream
NW_018128116.1	LNC_007977	XLOC_127902	--	Novel_lncRNA	169407	175529	-	XM_020620369.1	109971849	dmc1	DNA meiotic recombinase 1	203210	208302	+	27680	upstream
NW_018128116.1	LNC_007978	XLOC_127906	--	Novel_lncRNA	206195	213987	-	XM_020620369.1	109971849	dmc1	DNA meiotic recombinase 1	203210	208302	+	-2108	antisense
NW_018128116.1	LNC_007979	XLOC_127908	--	Novel_lncRNA	237737	242862	-	XM_020620369.1	109971849	dmc1	DNA meiotic recombinase 1	203210	208302	+	29434	downstream
NW_018128265.1	XR_002273600.1	109951427	LOC109951427	Annotated_lncRNA	167758	217403	+	XM_020585928.1	109951425	dmrt2	doublesex and mab-3 related	160991	165447	+	2310	downstream
NW_018128265.1	LNC_009578	XLOC_150987	--	Novel_lncRNA	180195	185677	+	XM_020585928.1	109951425	dmrt2	doublesex and mab-3 related	160991	165447	+	14747	downstream
NW_018128265.1	LNC_009580	XLOC_151035	--	Novel_lncRNA	126660	141293	-	XM_020585928.1	109951425	dmrt2	doublesex and mab-3 related	160991	165447	+	19697	upstream
NW_018128338.1	LNC_009966	XLOC_157717	--	Novel_lncRNA	167199	167818	-	XM_020587489.1	109952418	dnajb1	DnaJ heat shock protein family (Hsp40) member B1	143701	146724	+	20474	downstream
NW_018128338.1	LNC_009968	XLOC_157719	--	Novel_lncRNA	170184	172006	-	XM_020587489.1	109952418	dnajb1	DnaJ heat shock protein family (Hsp40) member B1	143701	146724	+	23459	downstream
NW_018128338.1	LNC_009969	XLOC_157723	--	Novel_lncRNA	208865	209433	-	XM_020587489.1	109952418	dnajb1	DnaJ heat shock protein family (Hsp40) member B1	143701	146724	+	62140	downstream
NW_018127911.1	LNC_002367	XLOC_037830	--	Novel_lncRNA	6026664	6027342	-	XM_020596785.1	109958266	eomes	eomesodermin	6122780	6128547	+	95437	upstream
NW_018127911.1	LNC_002369	XLOC_037850	--	Novel_lncRNA	6073532	6079159	-	XM_020596785.1	109958266	eomes	eomesodermin	6122780	6128547	+	43620	upstream
NW_018127911.1	LNC_002371	XLOC_037856	--	Novel_lncRNA	6088762	6093836	-	XM_020596785.1	109958266	eomes	eomesodermin	6122780	6128547	+	28943	upstream
NW_018127911.1	LNC_002372	XLOC_037860	--	Novel_lncRNA	6156967	6161306	-	XM_020596785.1	109958266	eomes	eomesodermin	6122780	6128547	+	28419	downstream
NW_018127927.1	LNC_003105	XLOC_051074	--	Novel_lncRNA	275057	277437	+	XM_020600573.1	109960457	eral1	Era like 12S mitochondrial rRNA chaperone 1	278349	286633	-	911	downstream
NW_018127927.1	LNC_003105	XLOC_051074	--	Novel_lncRNA	275057	277437	+	XM_020600574.1	109960457	eral1	Era like 12S mitochondrial rRNA chaperone 1	278349	286633	-	911	downstream
NW_018127927.1	LNC_003106	XLOC_051081	--	Novel_lncRNA	317488	319394	+	XM_020600573.1	109960457	eral1	Era like 12S mitochondrial rRNA chaperone 1	278349	286633	-	30854	upstream
NW_018127927.1	LNC_003115	XLOC_051253	--	Novel_lncRNA	264371	264815	-	XM_020600573.1	109960457	eral1	Era like 12S mitochondrial rRNA chaperone 1	278349	286633	-	13533	downstream
NW_018127927.1	LNC_003116	XLOC_051262	--	Novel_lncRNA	309622	310263	-	XM_020600573.1	109960457	eral1	Era like 12S mitochondrial rRNA chaperone 1	278349	286633	-	22988	upstream
NW_018127885.1	LNC_000583	XLOC_008988	--	Novel_lncRNA	3930235	3965573	-	XM_020612950.1	109967410	foxb1	forkhead box B1	4026951	4029159	-	61377	downstream
NW_018127885.1	LNC_000584	XLOC_008992	--	Novel_lncRNA	3987038	3987819	-	XM_020612950.1	109967410	foxb1	forkhead box B1	4026951	4029159	-	39131	downstream
NW_018127885.1	LNC_000585	XLOC_008993	--	Novel_lncRNA	3991176	3991670	-	XM_020612950.1	109967410	foxb1	forkhead box B1	4026951	4029159	-	35280	downstream
NW_018127885.1	LNC_000586	XLOC_008994	--	Novel_lncRNA	3994169	3994911	-	XM_020612950.1	109967410	foxb1	forkhead box B1	4026951	4029159	-	32039	downstream
NW_018127936.1	LNC_003559	XLOC_058906	--	Novel_lncRNA	1904789	1907215	+	XM_020602553.1	109961606	foxb2	forkhead box B2	1928003	1929873	-	20787	downstream
NW_018127936.1	LNC_003576	XLOC_059166	--	Novel_lncRNA	1838288	1841821	-	XM_020602553.1	109961606	foxb2	forkhead box B2	1928003	1929873	-	86181	downstream
NW_018127936.1	LNC_003577	XLOC_059167	--	Novel_lncRNA	1848887	1853517	-	XM_020602553.1	109961606	foxb2	forkhead box B2	1928003	1929873	-	74485	downstream
NW_018127936.1	LNC_003578	XLOC_059175	--	Novel_lncRNA	1937369	1942117	-	XM_020602553.1	109961606	foxb2	forkhead box B2	1928003	1929873	-	7495	upstream
NW_018127936.1	LNC_003579	XLOC_059176	--	Novel_lncRNA	1963368	1963904	-	XM_020602553.1	109961606	foxb2	forkhead box B2	1928003	1929873	-	33494	upstream
NW_018128015.1	XR_002275985.1	109967769	LOC109967769	Annotated_lncRNA	579464	669062	+	XM_020613611.1	109967788	foxd1	forkhead box D1	512030	513776	-	65687	upstream
NW_018127884.1	LNC_000467	XLOC_006753	--	Novel_lncRNA	7879556	7880048	+	XM_020609422.1	109965416	foxf1	forkhead box F1	7778737	7782360	-	97195	upstream
NW_018127980.1	LNC_005206	XLOC_084457	--	Novel_lncRNA	207351	210191	-	XM_020609594.1	109965524	foxh1	forkhead box H1	258065	262853	+	47873	upstream
NW_018128168.1	LNC_008676	XLOC_138413	--	Novel_lncRNA	19462	21962	+	XM_020622803.1	109973312	foxk1	forkhead box K1	2519	13354	+	6107	downstream
NW_018128168.1	LNC_008677	XLOC_138419	--	Novel_lncRNA	66946	68560	+	XM_020622803.1	109973312	foxk1	forkhead box K1	2519	13354	+	53591	downstream
NW_018128168.1	LNC_008681	XLOC_138521	--	Novel_lncRNA	6	6007	-	XM_020622803.1	109973312	foxk1	forkhead box K1	2519	13354	+	-3489	antisense
NW_018127888.1	XR_002273688.1	109951984	LOC109951984	Annotated_lncRNA	2048130	2054205	+	XM_020586693.1	109951921	foxl2	forkhead box L2	1974161	1976200	-	71929	upstream
NW_018127888.1	LNC_000805	XLOC_012277	--	Novel_lncRNA	1910639	1912992	+	XM_020586693.1	109951921	foxl2	forkhead box L2	1974161	1976200	-	61168	downstream
NW_018127888.1	LNC_000806	XLOC_012278	--	Novel_lncRNA	1923579	1926055	+	XM_020586693.1	109951921	foxl2	forkhead box L2	1974161	1976200	-	48105	downstream
NW_018127888.1	LNC_000807	XLOC_012279	--	Novel_lncRNA	1935519	1937460	+	XM_020586693.1	109951921	foxl2	forkhead box L2	1974161	1976200	-	36700	downstream
NW_018128058.1	LNC_007079	XLOC_112957	--	Novel_lncRNA	112613	115697	+	XM_020616752.1	109969692	foxm1	forkhead box M1	80644	86511	-	26101	upstream
NW_018128058.1	LNC_007083	XLOC_113074	--	Novel_lncRNA	104034	106623	-	XM_020616752.1	109969692	foxm1	forkhead box M1	80644	86511	-	17522	upstream
NW_018127903.1	LNC_001839	XLOC_028921	--	Novel_lncRNA	3611538	3612299	+	XM_020594315.1	109956883	foxn4	forkhead box N4	3688693	3695871	-	76393	downstream
NW_018127903.1	LNC_001840	XLOC_028922	--	Novel_lncRNA	3614307	3615928	+	XM_020594315.1	109956883	foxn4	forkhead box N4	3688693	3695871	-	72764	downstream
NW_018127903.1	LNC_001841	XLOC_028930	--	Novel_lncRNA	3650867	3651261	+	XM_020594315.1	109956883	foxn4	forkhead box N4	3688693	3695871	-	37431	downstream
NW_018127903.1	LNC_001842	XLOC_028931	--	Novel_lncRNA	3652142	3652545	+	XM_020594315.1	109956883	foxn4	forkhead box N4	3688693	3695871	-	36147	downstream
NW_018127903.1	LNC_001843	XLOC_028932	--	Novel_lncRNA	3654660	3655252	+	XM_020594315.1	109956883	foxn4	forkhead box N4	3688693	3695871	-	33440	downstream
NW_018128030.1	LNC_006521	XLOC_105257	--	Novel_lncRNA	1565889	1567081	+	XM_020614746.1	109968458	foxo1	forkhead box O1	1540744	1566565	-	-677	antisense
NW_018127889.1	LNC_000868	XLOC_013437	--	Novel_lncRNA	1036106	1040344	-	XM_020588297.1	109952967	foxo3	forkhead box O3	1120173	1156829	+	79828	upstream
NW_018127889.1	LNC_000869	XLOC_013452	--	Novel_lncRNA	1117036	1117562	-	XM_020588297.1	109952967	foxo3	forkhead box O3	1120173	1156829	+	2610	upstream
NW_018128408.1	LNC_010184	XLOC_161641	--	Novel_lncRNA	119648	130445	+	XM_020588328.1	109952990	foxr1	forkhead box R1	175974	181268	-	45528	downstream
NW_018128408.1	LNC_010185	XLOC_161652	--	Novel_lncRNA	185684	191746	+	XM_020588328.1	109952990	foxr1	forkhead box R1	175974	181268	-	4415	upstream
NW_018128169.1	LNC_008701	XLOC_138677	--	Novel_lncRNA	243896	245188	-	XM_020622822.1	109973327	fstl5	follistatin like 5	3514	164402	+	79493	downstream
NW_018128169.1	LNC_008702	XLOC_138679	--	Novel_lncRNA	250624	255140	-	XM_020622822.1	109973327	fstl5	follistatin like 5	3514	164402	+	86221	downstream
NW_018128097.1	LNC_007717	XLOC_124256	--	Novel_lncRNA	276955	294295	+	XM_020619243.1	109971157	gdf9	growth differentiation factor 9	388207	392466	+	93911	upstream
NW_018128097.1	LNC_007718	XLOC_124264	--	Novel_lncRNA	370376	372830	+	XM_020619243.1	109971157	gdf9	growth differentiation factor 9	388207	392466	+	15376	upstream
NW_018128097.1	LNC_007719	XLOC_124270	--	Novel_lncRNA	445490	446415	+	XM_020619243.1	109971157	gdf9	growth differentiation factor 9	388207	392466	+	53023	downstream
NW_018128314.1	XR_002273709.1	109952131	LOC109952131	Annotated_lncRNA	306950	307652	+	XM_020587003.1	109952122	glp2r	glucagon like peptide 2 receptor	293291	305912	+	1037	downstream
NW_018128314.1	LNC_009865	XLOC_156018	--	Novel_lncRNA	249722	251369	-	XM_020587003.1	109952122	glp2r	glucagon like peptide 2 receptor	293291	305912	+	41921	upstream
NW_018127907.1	LNC_002024	XLOC_031621	--	Novel_lncRNA	1032222	1036195	+	XM_020595584.1	109957597	hprt1	hypoxanthine phosphoribosyltransferase 1	1016878	1025396	-	6825	upstream
NW_018127907.1	LNC_002058	XLOC_031953	--	Novel_lncRNA	986088	986860	-	XM_020595584.1	109957597	hprt1	hypoxanthine phosphoribosyltransferase 1	1016878	1025396	-	30017	downstream
NW_018127907.1	LNC_002059	XLOC_031956	--	Novel_lncRNA	1005055	1007046	-	XM_020595584.1	109957597	hprt1	hypoxanthine phosphoribosyltransferase 1	1016878	1025396	-	9831	downstream
NW_018127907.1	LNC_002060	XLOC_031962	--	Novel_lncRNA	1041817	1042641	-	XM_020595584.1	109957597	hprt1	hypoxanthine phosphoribosyltransferase 1	1016878	1025396	-	16420	upstream
NW_018128016.1	XR_002275998.1	109967829	LOC109967829	Annotated_lncRNA	1012990	1016311	+	XM_020613660.1	109967822	igf1	insulin like growth factor 1	920330	933999	+	78990	downstream
NW_018128016.1	LNC_006258	XLOC_100188	--	Novel_lncRNA	1010165	1012036	+	XM_020613660.1	109967822	igf1	insulin like growth factor 1	920330	933999	+	76165	downstream
NW_018128016.1	LNC_006261	XLOC_100192	--	Novel_lncRNA	1023569	1025443	+	XM_020613660.1	109967822	igf1	insulin like growth factor 1	920330	933999	+	89569	downstream
NW_018128016.1	LNC_006270	XLOC_100312	--	Novel_lncRNA	903529	906410	-	XM_020613660.1	109967822	igf1	insulin like growth factor 1	920330	933999	+	13919	upstream
NW_018128016.1	LNC_006271	XLOC_100327	--	Novel_lncRNA	968495	972694	-	XM_020613661.1	109967822	igf1	insulin like growth factor 1	920326	933999	+	34495	downstream
NW_018128018.1	LNC_006301	XLOC_101265	--	Novel_lncRNA	655764	657378	+	XM_020613789.1	109967897	igf2	insulin like growth factor 2	577228	583156	+	72607	downstream
NW_018128018.1	LNC_006307	XLOC_101331	--	Novel_lncRNA	508753	509691	-	XM_020613789.1	109967897	igf2	insulin like growth factor 2	577228	583156	+	67536	upstream
NW_018128130.1	LNC_008126	XLOC_130424	--	Novel_lncRNA	272284	275071	+	XM_020620910.1	109972203	lmnb2	lamin B2	350405	363765	-	75333	downstream
NW_018128130.1	LNC_008127	XLOC_130426	--	Novel_lncRNA	309225	314908	+	XM_020620910.1	109972203	lmnb2	lamin B2	350405	363765	-	35496	downstream
NW_018128130.1	LNC_008128	XLOC_130427	--	Novel_lncRNA	336499	341278	+	XM_020620910.1	109972203	lmnb2	lamin B2	350405	363765	-	9126	downstream
NW_018128130.1	LNC_008129	XLOC_130428	--	Novel_lncRNA	344468	344855	+	XM_020620910.1	109972203	lmnb2	lamin B2	350405	363765	-	5549	downstream
NW_018128130.1	LNC_008130	XLOC_130431	--	Novel_lncRNA	354725	356268	+	XM_020620910.1	109972203	lmnb2	lamin B2	350405	363765	-	-1544	antisense
NW_018128130.1	LNC_008131	XLOC_130438	--	Novel_lncRNA	399733	402167	+	XM_020620910.1	109972203	lmnb2	lamin B2	350405	363765	-	35967	upstream
NW_018128130.1	LNC_008132	XLOC_130440	--	Novel_lncRNA	435531	444720	+	XM_020620910.1	109972203	lmnb2	lamin B2	350405	363765	-	71765	upstream
NW_018128130.1	LNC_008149	XLOC_130743	--	Novel_lncRNA	280779	286175	-	XM_020620910.1	109972203	lmnb2	lamin B2	350405	363765	-	64229	downstream
NW_018128130.1	LNC_008150	XLOC_130746	--	Novel_lncRNA	345762	348073	-	XM_020620910.1	109972203	lmnb2	lamin B2	350405	363765	-	2331	downstream
NW_018128130.1	LNC_008151	XLOC_130752	--	Novel_lncRNA	393147	397825	-	XM_020620910.1	109972203	lmnb2	lamin B2	350405	363765	-	29381	upstream
NW_018127906.1	XR_002274540.1	109957340	LOC109957340	Annotated_lncRNA	2396013	2397074	+	XM_020595131.1	109957334	LOC109957334	solute carrier family 12 member 2-like	2369001	2385380	+	10632	downstream
NW_018127906.1	LNC_001973	XLOC_030919	--	Novel_lncRNA	2398039	2402527	+	XM_020595131.1	109957334	LOC109957334	solute carrier family 12 member 2-like	2369001	2385380	+	12658	downstream
NW_018127906.1	LNC_002007	XLOC_031273	--	Novel_lncRNA	2349014	2357238	-	XM_020595131.1	109957334	LOC109957334	solute carrier family 12 member 2-like	2369001	2385380	+	11762	upstream
NW_018128130.1	LNC_008139	XLOC_130565	--	Novel_lncRNA	2123269	2176132	+	XM_020620909.1	109972202	LOC109972202	uncharacterized LOC109972202	2077885	2112467	-	10801	upstream
NW_018128130.1	LNC_008141	XLOC_130576	--	Novel_lncRNA	2179708	2184211	+	XM_020620909.1	109972202	LOC109972202	uncharacterized LOC109972202	2077885	2112467	-	67240	upstream
NW_018128130.1	LNC_008142	XLOC_130585	--	Novel_lncRNA	2207815	2209086	+	XM_020620909.1	109972202	LOC109972202	uncharacterized LOC109972202	2077885	2112467	-	95347	upstream
NW_018128179.1	LNC_008812	XLOC_140119	--	Novel_lncRNA	21081	22481	+	XM_020623430.1	109973668	LOC109973668	steroid 17-alpha-hydroxylase/17	2171	5825	+	15255	downstream
NW_018128018.1	LNC_006308	XLOC_101369	--	Novel_lncRNA	672096	673187	-	XM_020613789.1	109967897	igf2	insulin like growth factor 2	577228	583156	+	88939	downstream
NW_018128179.1	LNC_008813	XLOC_140153	--	Novel_lncRNA	35850	40209	-	XM_020623430.1	109973668	LOC109973668	steroid 17-alpha-hydroxylase/17	2171	5825	+	30024	downstream
NW_018128114.1	XR_002276592.1	109971755	LOC109971755	Annotated_lncRNA	569296	570347	+	XM_020620208.1	109971758	mstn	myostatin	627175	629846	+	56827	upstream
NW_018128016.1	LNC_006247	XLOC_100079	--	Novel_lncRNA	175717	176872	+	XM_020613679.1	109967828	myf5	myogenic factor 5	216267	219794	-	39394	downstream
NW_018128016.1	LNC_006248	XLOC_100097	--	Novel_lncRNA	249284	253420	+	XM_020613679.1	109967828	myf5	myogenic factor 5	216267	219794	-	29489	upstream
NW_018128016.1	LNC_006263	XLOC_100206	--	Novel_lncRNA	115868	124298	-	XM_020613679.1	109967828	myf5	myogenic factor 5	216267	219794	-	91968	downstream
NW_018128016.1	LNC_006264	XLOC_100211	--	Novel_lncRNA	207506	210452	-	XM_020613679.1	109967828	myf5	myogenic factor 5	216267	219794	-	5814	downstream
NW_018128016.1	LNC_006265	XLOC_100232	--	Novel_lncRNA	314395	320706	-	XM_020613679.1	109967828	myf5	myogenic factor 5	216267	219794	-	94600	upstream
NW_018127938.1	LNC_003624	XLOC_059625	--	Novel_lncRNA	227224	232656	+	XM_020602847.1	109961755	nasp	nuclear autoantigenic sperm protein	227208	232382	-	-5159	antisense
NW_018127938.1	LNC_003643	XLOC_059903	--	Novel_lncRNA	251018	267332	-	XM_020602847.1	109961755	nasp	nuclear autoantigenic sperm protein	227208	232382	-	18635	upstream
NW_018128132.1	XR_002276669.1	109972287	LOC109972287	Annotated_lncRNA	529858	533651	-	XM_020621018.1	109972282	pdcd4	programmed cell death 4	422406	432735	+	97122	downstream
NW_018128132.1	LNC_008175	XLOC_131255	--	Novel_lncRNA	338479	339222	+	XM_020621018.1	109972282	pdcd4	programmed cell death 4	422406	432735	+	83183	upstream
NW_018128132.1	LNC_008176	XLOC_131297	--	Novel_lncRNA	513256	518075	+	XM_020621018.1	109972282	pdcd4	programmed cell death 4	422406	432735	+	80520	downstream
NW_018128132.1	LNC_008182	XLOC_131379	--	Novel_lncRNA	421908	432204	-	XM_020621018.1	109972282	pdcd4	programmed cell death 4	422406	432735	+	-9799	antisense
NW_018127892.1	XR_002274201.1	109954942	LOC109954942	Annotated_lncRNA	2848073	2850689	-	XM_020590301.1	109954762	piwil2	piwi like RNA-mediated gene silencing 2	2792530	2820452	+	27620	downstream
NW_018127892.1	LNC_001001	XLOC_015505	--	Novel_lncRNA	2848754	2850623	+	XM_020590301.1	109954762	piwil2	piwi like RNA-mediated gene silencing 2	2792530	2820452	+	28301	downstream
NW_018127892.1	LNC_001002	XLOC_015508	--	Novel_lncRNA	2870486	2871242	+	XM_020590301.1	109954762	piwil2	piwi like RNA-mediated gene silencing 2	2792530	2820452	+	50033	downstream
NW_018127892.1	LNC_001040	XLOC_016425	--	Novel_lncRNA	2797043	2800271	-	XM_020590301.1	109954762	piwil2	piwi like RNA-mediated gene silencing 2	2792530	2820452	+	-3229	antisense
NW_018127892.1	LNC_001041	XLOC_016426	--	Novel_lncRNA	2802229	2804050	-	XM_020590301.1	109954762	piwil2	piwi like RNA-mediated gene silencing 2	2792530	2820452	+	-1822	antisense
NW_018127892.1	LNC_001042	XLOC_016427	--	Novel_lncRNA	2806553	2809774	-	XM_020590301.1	109954762	piwil2	piwi like RNA-mediated gene silencing 2	2792530	2820452	+	-3222	antisense
NW_018127892.1	LNC_001043	XLOC_016435	--	Novel_lncRNA	2840390	2841921	-	XM_020590301.1	109954762	piwil2	piwi like RNA-mediated gene silencing 2	2792530	2820452	+	19937	downstream
NW_018127929.1	LNC_003162	XLOC_052000	--	Novel_lncRNA	300104	301059	+	XM_020600935.1	109960669	prlr	prolactin receptor	254895	267350	+	32753	downstream
NW_018128130.1	LNC_008134	XLOC_130487	--	Novel_lncRNA	1003078	1007427	+	XM_020620905.1	109972196	rad54l	RAD54 like (S. cerevisiae)	1010684	1021997	-	3256	downstream
NW_018128130.1	LNC_008135	XLOC_130488	--	Novel_lncRNA	1011150	1012913	+	XM_020620905.1	109972196	rad54l	RAD54 like (S. cerevisiae)	1010684	1021997	-	-1764	antisense
NW_018128130.1	LNC_008136	XLOC_130489	--	Novel_lncRNA	1019959	1021730	+	XM_020620905.1	109972196	rad54l	RAD54 like (S. cerevisiae)	1010684	1021997	-	-1772	antisense
NW_018128130.1	LNC_008137	XLOC_130495	--	Novel_lncRNA	1079452	1110116	+	XM_020620905.1	109972196	rad54l	RAD54 like (S. cerevisiae)	1010684	1021997	-	57454	upstream
NW_018127888.1	XR_002273688.1	109951984	LOC109951984	Annotated_lncRNA	2048130	2054205	+	XM_020586773.1	109951969	rbp2	retinol binding protein 2	2064458	2068662	-	10252	downstream
NW_018127949.1	LNC_004126	XLOC_066330	--	Novel_lncRNA	663439	664430	+	XM_020605256.1	109963022	rbp4	retinol binding protein 4	725386	728344	+	60955	upstream
NW_018128170.1	XR_002276804.1	109973359	LOC109973359	Annotated_lncRNA	70439	73876	+	XM_020622907.1	109973374	rdh12	retinol dehydrogenase 12 (all-trans/9-cis/11-cis)	134368	139321	+	60491	upstream
NW_018128170.1	LNC_008706	XLOC_138706	--	Novel_lncRNA	45181	47228	+	XM_020622907.1	109973374	rdh12	retinol dehydrogenase 12 (all-trans/9-cis/11-cis)	134368	139321	+	87139	upstream
NW_018128170.1	LNC_008707	XLOC_138707	--	Novel_lncRNA	54504	56691	+	XM_020622907.1	109973374	rdh12	retinol dehydrogenase 12 (all-trans/9-cis/11-cis)	134368	139321	+	77676	upstream
NW_018128170.1	LNC_008708	XLOC_138710	--	Novel_lncRNA	76465	78840	+	XM_020622907.1	109973374	rdh12	retinol dehydrogenase 12 (all-trans/9-cis/11-cis)	134368	139321	+	55527	upstream
NW_018128170.1	LNC_008709	XLOC_138712	--	Novel_lncRNA	108741	110830	+	XM_020622907.1	109973374	rdh12	retinol dehydrogenase 12 (all-trans/9-cis/11-cis)	134368	139321	+	23537	upstream
NW_018128170.1	LNC_008724	XLOC_138810	--	Novel_lncRNA	44554	45711	-	XM_020622907.1	109973374	rdh12	retinol dehydrogenase 12 (all-trans/9-cis/11-cis)	134368	139321	+	88656	upstream
NW_018127881.1	LNC_000019	XLOC_000391	--	Novel_lncRNA	3159490	3160619	+	XM_020617074.1	109969798	rdh5	retinol dehydrogenase 5	3176311	3181579	+	15691	upstream
NW_018127881.1	LNC_000020	XLOC_000392	--	Novel_lncRNA	3166082	3167378	+	XM_020617074.1	109969798	rdh5	retinol dehydrogenase 5	3176311	3181579	+	8932	upstream
NW_018127881.1	LNC_000058	XLOC_001038	--	Novel_lncRNA	3132281	3133538	-	XM_020617074.1	109969798	rdh5	retinol dehydrogenase 5	3176311	3181579	+	42772	upstream
NW_018127929.1	LNC_003169	XLOC_052167	--	Novel_lncRNA	1831874	1833333	+	XM_020600867.1	109960629	rgs3	regulator of G-protein signaling 3	1829812	1909786	-	-1460	antisense
NW_018127891.1	XR_002274177.1	109954714	LOC109954714	Annotated_lncRNA	1011117	1215883	+	XM_020590063.1	109954608	rspo1	R-spondin 1	1301809	1318084	-	85925	downstream
NW_018127891.1	LNC_000954	XLOC_014462	--	Novel_lncRNA	1296057	1312854	+	XM_020590062.1	109954608	rspo1	R-spondin 1	1301809	1318084	-	-11046	antisense
NW_018127891.1	LNC_000971	XLOC_014871	--	Novel_lncRNA	1348368	1354428	-	XM_020590062.1	109954608	rspo1	R-spondin 1	1301809	1318084	-	30283	upstream
NW_018127891.1	LNC_000972	XLOC_014872	--	Novel_lncRNA	1355064	1358377	-	XM_020590062.1	109954608	rspo1	R-spondin 1	1301809	1318084	-	36979	upstream
NW_018127891.1	LNC_000973	XLOC_014874	--	Novel_lncRNA	1361439	1363859	-	XM_020590062.1	109954608	rspo1	R-spondin 1	1301809	1318084	-	43354	upstream
NW_018127891.1	LNC_000974	XLOC_014875	--	Novel_lncRNA	1376238	1378506	-	XM_020590063.1	109954608	rspo1	R-spondin 1	1301809	1318084	-	58153	upstream
NW_018127891.1	LNC_000975	XLOC_014878	--	Novel_lncRNA	1390748	1392330	-	XM_020590062.1	109954608	rspo1	R-spondin 1	1301809	1318084	-	72663	upstream
NW_018127913.1	LNC_002415	XLOC_039181	--	Novel_lncRNA	458735	460716	-	XM_020597234.1	109958520	rspo2	R-spondin 2	378614	415807	+	42927	downstream
NW_018127930.1	XR_002275038.1	109960696	LOC109960696	Annotated_lncRNA	4817562	4910219	-	XM_020601105.1	109960765	smad2	SMAD family member 2	4914164	4930789	-	3944	downstream
NW_018127930.1	LNC_003274	XLOC_054040	--	Novel_lncRNA	4953359	4957521	-	XM_020601104.1	109960765	smad2	SMAD family member 2	4914164	4930789	-	22569	upstream
NW_018127930.1	LNC_003275	XLOC_054046	--	Novel_lncRNA	5019569	5021910	-	XM_020601104.1	109960765	smad2	SMAD family member 2	4914164	4930789	-	88779	upstream
NW_018128098.1	LNC_007739	XLOC_124607	--	Novel_lncRNA	436011	481855	-	XM_020619308.1	109971207	smad3	SMAD family member 3	378105	387375	-	48635	upstream
NW_018127921.1	LNC_002893	XLOC_046496	--	Novel_lncRNA	1194888	1249387	+	XM_020599455.1	109959803	snd1	staphylococcal nuclease and tudor domain containing 1	1165286	1367980	-	-54500	antisense
NW_018128106.1	LNC_007844	XLOC_126153	--	Novel_lncRNA	121713	139511	+	XM_020619786.1	109971497	sox17	SRY-box 17	192156	194252	+	52644	upstream
NW_018128106.1	LNC_007845	XLOC_126162	--	Novel_lncRNA	159959	160250	+	XM_020619786.1	109971497	sox17	SRY-box 17	192156	194252	+	31905	upstream
NW_018128106.1	LNC_007848	XLOC_126224	--	Novel_lncRNA	106610	107063	-	XM_020619786.1	109971497	sox17	SRY-box 17	192156	194252	+	85092	upstream
NW_018128164.1	XR_002276787.1	109973205	LOC109973205	Annotated_lncRNA	192899	254793	-	XM_020622629.1	109973215	sox9	SRY-box 9	143193	145998	+	46900	downstream
NW_018127932.1	LNC_003364	XLOC_055834	--	Novel_lncRNA	72655	73572	+	XM_020601761.1	109961134	spef1	sperm flagellar 1	94126	97588	-	20553	downstream
NW_018127932.1	LNC_003365	XLOC_055840	--	Novel_lncRNA	140860	146977	+	XM_020601761.1	109961134	spef1	sperm flagellar 1	94126	97588	-	43271	upstream
NW_018127932.1	LNC_003368	XLOC_055842	--	Novel_lncRNA	148276	149085	+	XM_020601761.1	109961134	spef1	sperm flagellar 1	94126	97588	-	50687	upstream
NW_018127932.1	LNC_003399	XLOC_056500	--	Novel_lncRNA	12194	12969	-	XM_020601761.1	109961134	spef1	sperm flagellar 1	94126	97588	-	81156	downstream
NW_018127932.1	LNC_003400	XLOC_056506	--	Novel_lncRNA	34480	38397	-	XM_020601761.1	109961134	spef1	sperm flagellar 1	94126	97588	-	55728	downstream
NW_018127932.1	LNC_003401	XLOC_056517	--	Novel_lncRNA	84384	88138	-	XM_020601761.1	109961134	spef1	sperm flagellar 1	94126	97588	-	5987	downstream
NW_018127900.1	LNC_001658	XLOC_025820	--	Novel_lncRNA	2304626	2310022	+	XM_020593752.1	109956543	spef2	sperm flagellar 2	2363379	2380427	+	53356	upstream
NW_018127900.1	LNC_001659	XLOC_025823	--	Novel_lncRNA	2328351	2329129	+	XM_020593752.1	109956543	spef2	sperm flagellar 2	2363379	2380427	+	34249	upstream
NW_018127900.1	LNC_001660	XLOC_025824	--	Novel_lncRNA	2332100	2333289	+	XM_020593752.1	109956543	spef2	sperm flagellar 2	2363379	2380427	+	30089	upstream
NW_018128098.1	XR_002276516.1	109971261	LOC109971261	Annotated_lncRNA	686314	694033	+	XM_020619377.1	109971249	stra6	stimulated by retinoic acid 6	718454	731340	+	24420	upstream
NW_018128098.1	LNC_007742	XLOC_124625	--	Novel_lncRNA	628424	629187	-	XM_020619377.1	109971249	stra6	stimulated by retinoic acid 6	718454	731340	+	89266	upstream
NW_018128098.1	LNC_007743	XLOC_124650	--	Novel_lncRNA	780679	783677	-	XM_020619377.1	109971249	stra6	stimulated by retinoic acid 6	718454	731340	+	49338	downstream
NW_018128098.1	LNC_007745	XLOC_124654	--	Novel_lncRNA	806574	819897	-	XM_020619377.1	109971249	stra6	stimulated by retinoic acid 6	718454	731340	+	75233	downstream
NW_018127895.1	XR_002274274.1	109955528	LOC109955528	Annotated_lncRNA	2616084	2627975	+	XM_020591799.1	109955542	uchl1	ubiquitin C-terminal hydrolase L1	2719469	2724436	-	91493	downstream
NW_018127895.1	LNC_001264	XLOC_019218	--	Novel_lncRNA	2663264	2666187	+	XM_020591799.1	109955542	uchl1	ubiquitin C-terminal hydrolase L1	2719469	2724436	-	53281	downstream
NW_018127895.1	LNC_001266	XLOC_019219	--	Novel_lncRNA	2673555	2674989	+	XM_020591799.1	109955542	uchl1	ubiquitin C-terminal hydrolase L1	2719469	2724436	-	44479	downstream
NW_018127986.1	LNC_005378	XLOC_087382	--	Novel_lncRNA	2050954	2072212	+	XM_020610730.1	109966112	uhrf1bp1	UHRF1 binding protein 1	2156414	2175711	-	84201	downstream
NW_018127986.1	LNC_005379	XLOC_087383	--	Novel_lncRNA	2092874	2094260	+	XM_020610730.1	109966112	uhrf1bp1	UHRF1 binding protein 1	2156414	2175711	-	62153	downstream
NW_018127986.1	LNC_005393	XLOC_087618	--	Novel_lncRNA	2153302	2155278	-	XM_020610730.1	109966112	uhrf1bp1	UHRF1 binding protein 1	2156414	2175711	-	1135	downstream
NW_018127986.1	LNC_005394	XLOC_087624	--	Novel_lncRNA	2235741	2236328	-	XM_020610730.1	109966112	uhrf1bp1	UHRF1 binding protein 1	2156414	2175711	-	60029	upstream
NW_018127986.1	LNC_005395	XLOC_087625	--	Novel_lncRNA	2236820	2238186	-	XM_020610730.1	109966112	uhrf1bp1	UHRF1 binding protein 1	2156414	2175711	-	61108	upstream
NW_018127921.1	LNC_002925	XLOC_047173	--	Novel_lncRNA	153162	156726	-	XM_020599502.1	109959822	uhrf1bp1l	UHRF1 binding protein 1 like	226137	256968	+	69410	upstream
NW_018127921.1	LNC_002926	XLOC_047179	--	Novel_lncRNA	193802	195460	-	XM_020599502.1	109959822	uhrf1bp1l	UHRF1 binding protein 1 like	226137	256968	+	30676	upstream
NW_018127921.1	LNC_002927	XLOC_047181	--	Novel_lncRNA	211600	216438	-	XM_020599502.1	109959822	uhrf1bp1l	UHRF1 binding protein 1 like	226137	256968	+	9698	upstream
NW_018128152.1	LNC_008462	XLOC_136061	--	Novel_lncRNA	329486	330479	+	XM_020622097.1	109972882	wnt11	Wnt family member 11	305411	317491	-	11994	upstream
NW_018128152.1	LNC_008463	XLOC_136066	--	Novel_lncRNA	369337	370412	+	XM_020622097.1	109972882	wnt11	Wnt family member 11	305411	317491	-	51845	upstream
NW_018128152.1	LNC_008468	XLOC_136221	--	Novel_lncRNA	347399	348663	-	XM_020622097.1	109972882	wnt11	Wnt family member 11	305411	317491	-	29907	upstream
NW_018128152.1	LNC_008469	XLOC_136225	--	Novel_lncRNA	356775	358134	-	XM_020622097.1	109972882	wnt11	Wnt family member 11	305411	317491	-	39283	upstream
NW_018128014.1	LNC_006199	XLOC_099586	--	Novel_lncRNA	1975409	1981810	-	XM_020613458.1	109967699	wnt16	Wnt family member 16	1979813	1986774	+	-1998	antisense
NW_018128014.1	LNC_006201	XLOC_099588	--	Novel_lncRNA	1983132	1985930	-	XM_020613458.1	109967699	wnt16	Wnt family member 16	1979813	1986774	+	-2799	antisense
NW_018128014.1	LNC_006202	XLOC_099589	--	Novel_lncRNA	1988075	1991913	-	XM_020613458.1	109967699	wnt16	Wnt family member 16	1979813	1986774	+	1300	downstream
NW_018128014.1	LNC_006203	XLOC_099590	--	Novel_lncRNA	1995817	2000507	-	XM_020613458.1	109967699	wnt16	Wnt family member 16	1979813	1986774	+	9042	downstream
NW_018128121.1	LNC_008045	XLOC_128731	--	Novel_lncRNA	330780	338847	+	XM_020620569.1	109971989	wnt4	Wnt family member 4	399711	417906	-	60863	downstream
NW_018128121.1	LNC_008049	XLOC_128885	--	Novel_lncRNA	350963	352535	-	XM_020620569.1	109971989	wnt4	Wnt family member 4	399711	417906	-	47175	downstream
NW_018127912.1	XR_002274674.1	109958454	LOC109958454	Annotated_lncRNA	246468	249224	-	XM_020597045.1	109958421	znf207	zinc finger protein 207	260333	269162	-	11108	downstream
NW_018127912.1	LNC_003524	XLOC_039425	--	lncRNA	359845	362973	+	XM_020597045.1	109958421	znf207	zinc finger protein 207	260333	269162	-	90682	upstream
NW_018127912.1	LNC_003554	XLOC_039747	--	lncRNA	166725	172417	-	XM_020597045.1	109958421	znf207	zinc finger protein 207	260333	269162	-	87915	downstream
NW_018127912.1	LNC_003555	XLOC_039748	--	lncRNA	172587	175042	-	XM_020597045.1	109958421	znf207	zinc finger protein 207	260333	269162	-	85290	downstream
NW_018127912.1	LNC_003557	XLOC_039749	--	lncRNA	245978	249902	-	XM_020597045.1	109958421	znf207	zinc finger protein 207	260333	269162	-	10430	downstream
